# Supplementary material for: Brachypodium distachyon Seedlings Display Accession-Specific Morphological and Transcriptomic Responses to the Microgravity Environment of the International Space Station
Source: Life (Basel). 2023 Feb 23;13(3):626. doi: 10.3390/life13030626 (PMC10058394; doi:10.3390/life13030626)
Supplement: Supplementary file 1 [file life-13-00626-s001.zip]

Archive with 2 entries (2 files):
- life-2159103-supplementary/Supplemental Figures.pdf
- life-2159103-supplementary/Supplementary Tables.xlsx
