# Supplementary material for: Brachypodium distachyon Seedlings Display Accession-Specific Morphological and Transcriptomic Responses to the Microgravity Environment of the International Space Station
Source: Life (Basel). 2023 Feb 23;13(3):626. doi: 10.3390/life13030626 (PMC10058394; doi:10.3390/life13030626)
Supplement: Supplementary file 1 [file life-13-00626-s001.zip › life-2159103-supplementary/Supplementary Tables.xlsx]

## Sheet: Supplemental Table S1
Supplemental Table S1. RNAseq Reads Alignment Summary.a Overall read mapping rate refers to the percentage of reads that can be mapped to Bd21 reference genome sequence.b Concordant pair alignment rate refers to the percentage of pair reads (R1/R2) which aligned concordantly.
		Position in VEGGIE	Root		Shoot
Flight			Overall Read Mapping Ratea	Concordant Pair Alignment Rate b	Overall Read Mapping Ratea	Concordant Pair Alignment Rate b
	Bd21	A1	0.722	0.634	0.724	0.638
		B2	0.804	0.696	0.809	0.726
		C3	0.808	0.697	0.786	0.697
		B4	0.806	0.737	0.803	0.725
	Bd21-3	C1	0.787	0.719	0.73	0.608
		C2	0.768	0.695	0.83	0.714
		A3	0.755	0.682	0.743	0.624
		A4	0.784	0.715	0.827	0.719
	Gaz8	B1	0.797	0.738	0.814	0.696
		A2	0.791	0.728	0.782	0.671
		B3	0.759	0.694	0.798	0.687
		C4	0.804	0.749	0.825	0.709
		Position in VEGGIE	Root		Shoot
Ground			Overall Read Mapping Ratea	Concordant Pair Alignment Rate b	Overall Read Mapping Ratea	Concordant Pair Alignment Rate b
	Bd21	A1	0.804	0.669	0.76	0.679
		B2	0.774	0.707	0.751	0.665
		C3	0.797	0.733	0.801	0.719
		B4	0.808	0.745	0.815	0.728
	Bd21-3	C1	0.761	0.695	0.768	0.655
		C2	0.794	0.733	0.779	0.65
		A3	0.768	0.705	0.764	0.64
		A4	0.791	0.727	0.815	0.71
	Gaz8	B1	0.677	0.579	0.708	0.565
		A2	0.791	0.73	0.827	0.686
		B3	0.417	0.23	0.843	0.708
		C4	0.761	0.7	0.851	0.725

## Sheet: Supplemental Table S2
Supplemental Table S2. List of Bd21 DEGs organized based on organ type (shoot and root). Up-regulated DEGs are highlighted in red, down-regulated DEGs are in green. padj refers to the p value after Bonferroni correction, using DEseq package. Q-value from EdgeR analysis are the p-values after taking into account the FDR.
		DEseq		EdgeR		Annotation
	Brachy ID	Log2FC	padj	Log2FC	q	Best-hit Arabidopsis Ortholog	Arabidopsis Annotation	Best-hit Rice Ortholog	Rice Annotation
Root
	Bradi3g01250	-4.61849	7.46575e-06	-4.51085	5.36726e-12	AT1G08090	nitrate transporter 2:1	LOC_Os02g02190	transporter, major facilitator family, putative, expressed
	Bradi4g12350	-3.17037	1.52412e-05	-3.14063	7.54719e-09	AT3G54780	Zinc finger (C3HC4-type RING finger) family protein	LOC_Os12g24390	retrotransposon protein, putative, unclassified, expressed
	Bradi1g06730	-2.99354	3.3734e-06	-2.97613	1.34555e-08	AT3G26330	cytochrome P450, family 71, subfamily B, polypeptide 37	LOC_Os01g72740	cytochrome P450, putative, expressed
	Bradi4g11204	-2.94774	3.07238e-06	-2.92654	4.44237e-07				0
	Bradi4g12340	-2.79766	0.0419592	-2.77758	1.51047e-10	AT1G22900	Disease resistance-responsive (dirigent-like protein) family protein	LOC_Os12g14440	Jacalin-like lectin domain containing protein, putative, expressed
	Bradi2g37010	-2.15046	1.58846e-15	-2.15227	3.24084e-17	AT1G05260	Peroxidase superfamily protein	LOC_Os05g04490	peroxidase precursor, putative, expressed
	Bradi4g10390	-1.99781	0.0140319	-1.98273	0.000353808	AT1G11300	protein serine/threonine kinases;protein kinases;ATP binding;sugar binding;kinases;carbohydrate binding	LOC_Os09g37840	carbohydrate binding protein, putative, expressed
	Bradi2g22230	-1.98925	0.00301377	-1.98241	0.000505865	AT4G11070	WRKY family transcription factor	LOC_Os05g40070	WRKY84, expressed
	Bradi1g12860	-1.97826	0.0124649	-1.96681	0.00137545	AT1G31260	zinc transporter 10 precursor	LOC_Os03g46470	metal cation transporter, putative, expressed
	Bradi3g50730	-1.94408	0.0389695	-1.92171	0.000720074	AT2G45110	expansin B4	LOC_Os05g15690	expansin precursor, putative, expressed
	Bradi2g50150	-1.8918	0.0227263	-1.89641	0.000149257				0
	Bradi2g52640	-1.86831	0.00156226	-1.86899	1.23769e-06	AT5G57090	Auxin efflux carrier family protein	LOC_Os01g58860	auxin efflux carrier component, putative, expressed
	Bradi1g71530	-1.86812	3.25598e-06	-1.86848	3.14647e-12	AT2G13810	AGD2-like defense response protein 1	LOC_Os03g09910	aminotransferase, classes I and II, domain containing protein, expressed
	Bradi3g42990	-1.84137	0.0349102	-1.83436	0.00280252	AT2G36690	2-oxoglutarate (2OG) and Fe(II)-dependent oxygenase superfamily protein	LOC_Os08g44590	gibberellin 20 oxidase 2, putative, expressed
	Bradi2g05580	-1.75702	0.000376829	-1.75994	0.00136208	AT1G75450	cytokinin oxidase 5	LOC_Os01g09260	cytokinin dehydrogenase precursor, putative, expressed
	Bradi5g23120	-1.58566	1.56855e-06	-1.58704	0.00125378	AT4G03230	S-locus lectin protein kinase family protein	LOC_Os04g54190	cysteine-rich receptor-like protein kinase 8 precursor, putative, expressed
	Bradi3g33040	-1.49226	0.000679427	-1.49808	0.00233795	AT1G12110	nitrate transporter 1.1	LOC_Os10g40600	peptide transporter PTR2, putative, expressed
	Bradi3g16500	-1.48703	0.037073	-1.48125	0.0385881	AT1G13260	related to ABI3/VP1 1	LOC_Os08g06120	B3 DNA binding domain containing protein, expressed
	Bradi2g37020	-1.47517	0.00184746	-1.47591	0.000407688	AT4G36430	Peroxidase superfamily protein	LOC_Os05g04490	peroxidase precursor, putative, expressed
	Bradi4g09943	-1.46494	0.0192824	-1.46476	0.0195709	AT3G14470	NB-ARC domain-containing disease resistance protein	LOC_Os11g44580	go35 NBS-LRR, putative, expressed
	Bradi1g78260	-1.41275	0.00884881	-1.40834	0.0187635	AT4G12490	Bifunctional inhibitor/lipid-transfer protein/seed storage 2S albumin superfamily protein	LOC_Os03g01300	LTPL114 - Protease inhibitor/seed storage/LTP family protein precursor, expressed
	Bradi2g04020	-1.3844	1.2867e-05	-1.38757	0.00018728	AT1G55910	zinc transporter 11 precursor	LOC_Os01g74110	metal cation transporter, putative, expressed
	Bradi2g33160	-1.33073	0.0195069	-1.32992	0.0295731	AT5G39150	RmlC-like cupins superfamily protein	LOC_Os05g10830	proteophosphoglycan ppg4, putative, expressed
	Bradi2g22241	-1.31485	0.037073	-1.30949	0.000844753	AT2G40750	WRKY DNA-binding protein 54	LOC_Os05g40060	WRKY48, expressed
	Bradi2g07010	-1.29809	4.98549e-15	-1.30543	5.52613e-10	AT5G45890	senescence-associated gene 12	LOC_Os01g24550	fruit bromelain precursor, putative, expressed
	Bradi3g21042	-1.27845	0.0474009	-1.27803	0.0099298	AT1G56430	nicotianamine synthase 4	LOC_Os03g19427	nicotianamine synthase, putative, expressed
	Bradi4g13850	-1.24654	0.00223776	-1.25291	0.00318388	AT4G19090	Protein of unknown function (DUF594)	LOC_Os10g31290	expressed protein
	Bradi4g11180	-1.20266	0.022591	-1.20855	0.0385027				0
	Bradi3g27440	-1.18669	0.000194454	-1.18951	0.00293727	AT1G20190	expansin 11	LOC_Os03g31480	expansin precursor, putative, expressed
	Bradi4g26380	-1.17557	9.62551e-11	-1.18061	2.55417e-16	AT5G13750	zinc induced facilitator-like 1	LOC_Os11g04020	major facilitator superfamily antiporter, putative, expressed
	Bradi1g25460	-1.17287	0.00409466	-1.17505	0.00188419	AT1G62200	Major facilitator superfamily protein	LOC_Os06g49220	peptide transporter, putative, expressed
	Bradi1g61530	-1.16406	0.0155635	-1.16764	0.00893427	AT5G15180	Peroxidase superfamily protein	LOC_Os03g25360	peroxidase precursor, putative, expressed
	Bradi4g24100	-1.13387	0.0317314	-1.13619	0.011491	AT1G61110	NAC domain containing protein 25	LOC_Os11g07700	NAM, putative, expressed
	Bradi4g40160	-1.12821	0.0194293	-1.13152	3.41533e-06	AT1G79620	Leucine-rich repeat protein kinase family protein	LOC_Os12g10740	leucine-rich repeat family protein, putative, expressed
	Bradi1g74770	-1.12408	2.29469e-06	-1.12978	5.3199e-10	AT4G38540	FAD/NAD(P)-binding oxidoreductase family protein	LOC_Os03g05910	expressed protein
	Bradi1g10670	-1.11381	0.00429036	-1.11652	0.0195709	AT1G14730	Cytochrome b561/ferric reductase transmembrane protein family	LOC_Os03g50820	cytochrome b561, putative, expressed
	Bradi3g48950	-1.08622	0.00770639	-1.08827	0.000350927	AT4G13510	ammonium transporter 1;1	LOC_Os02g40730	ammonium transporter protein, putative, expressed
	Bradi4g27680	-1.0789	0.00520237	-1.0814	3.3583e-08	AT1G71695	Peroxidase superfamily protein	LOC_Os01g73220	peroxidase precursor, putative, expressed
	Bradi4g29720	-1.07079	0.000251179	-1.07427	3.28591e-06	AT2G01770	vacuolar iron transporter 1	LOC_Os09g23300	integral membrane protein, putative, expressed
	Bradi5g21110	-1.05077	6.75316e-07	-1.05547	6.12122e-06	AT1G32910	HXXXD-type acyl-transferase family protein	LOC_Os04g51980	transferase family domain containing protein, expressed
	Bradi1g49560	-1.04983	0.0160174	-1.05507	0.000177312	AT4G25480	dehydration response element B1A	LOC_Os06g03670	dehydration-responsive element-binding protein, putative, expressed
	Bradi3g33030	-1.04165	1.28579e-06	-1.04635	2.15316e-08	AT1G12110	nitrate transporter 1.1	LOC_Os10g40600	peptide transporter PTR2, putative, expressed
	Bradi5g19400	-1.02799	0.000129851	-1.03296	5.2901e-12	AT1G10360	glutathione S-transferase TAU 18	LOC_Os10g38610	glutathione S-transferase, putative, expressed
	Bradi1g76110	-1.0245	0.00605284	-1.02624	0.000216311	AT2G46660	cytochrome P450, family 78, subfamily A, polypeptide 6	LOC_Os03g04190	cytochrome P450, putative, expressed
	Bradi4g10680	-1.00822	0.000290728	-1.01129	0.0107587			LOC_Os12g14699	protein kinase domain containing protein, expressed
	Bradi2g08670	-1.00634	0.00517747	-1.01196	0.0246286	AT1G62280	SLAC1 homologue 1	LOC_Os01g14520	C4-dicarboxylate transporter/malic acid transport protein domain containing protein, expressed
	Bradi5g12452	-0.99354	0.00523634	-0.996621	0.0120995	AT1G14880	PLANT CADMIUM RESISTANCE 1	LOC_Os04g38790	expressed protein
	Bradi3g31727	-0.984799	2.14475e-05	-0.993019	0.00852245	AT1G10360	glutathione S-transferase TAU 18	LOC_Os10g38470	glutathione S-transferase, putative, expressed
	Bradi1g78100	-0.969578	4.259e-06	-0.973511	6.51278e-11	AT1G02260	Divalent ion symporter	LOC_Os03g01700	expressed protein
	Bradi2g22050	-0.966557	0.00154857	-0.970366	0.0105338	AT5G24910	cytochrome P450, family 714, subfamily A, polypeptide 1	LOC_Os05g40384	cytochrome P450, putative, expressed
	Bradi3g18650	-0.961144	0.00897206	-0.965121	0.0289753	AT3G23600	alpha/beta-Hydrolases superfamily protein	LOC_Os08g14000	retrotransposon protein, putative, Ty1-copia subclass, expressed
	Bradi3g16070	-0.952396	0.000396226	-0.957305	6.43288e-05	AT1G10340	Ankyrin repeat family protein	LOC_Os06g19010	cadmium tolerance factor, putative, expressed
	Bradi4g06536	-0.950688	2.23424e-08	-0.957348	1.43475e-09	0	0	0	0
	Bradi2g23350	-0.944388	0.00452186	-0.952467	2.41891e-06	AT5G60020	laccase 17	LOC_Os05g38420	laccase precursor protein, putative, expressed
	Bradi1g39167	-0.940028	0.000208641	-0.943347	9.97396e-06	AT2G42600	phosphoenolpyruvate carboxylase 2	LOC_Os02g14770	phosphoenolpyruvate carboxylase, putative, expressed
	Bradi1g17860	-0.937561	7.49125e-05	-0.942394	7.01786e-09	AT5G05340	Peroxidase superfamily protein	LOC_Os07g48030	peroxidase precursor, putative, expressed
	Bradi4g45370	-0.914188	1.28579e-06	-0.92213	0.00195539	AT2G28780	0	LOC_Os12g01020	expressed protein
	Bradi1g69530	-0.914097	0.000195528	-0.918697	1.41388e-09	AT1G66200	glutamine synthase clone F11	LOC_Os03g12290	glutamine synthetase, catalytic domain containing protein, expressed
	Bradi1g59450	-0.908149	0.000403934	-0.91158	0.00673871	AT4G27270	Quinone reductase family protein	LOC_Os05g42190	NADPH-dependent FMN reductase domain containing protein, expressed
	Bradi3g31834	-0.895806	5.89311e-05	-0.901767	0.00148918	AT1G10370	Glutathione S-transferase family protein	LOC_Os10g38700	glutathione S-transferase, putative, expressed
	Bradi1g56790	-0.893042	0.00897206	-0.902887	0.000293183	AT4G13180	NAD(P)-binding Rossmann-fold superfamily protein	LOC_Os07g07440	versicolorin reductase, putative, expressed
	Bradi5g27687	-0.886274	0.016104	-0.892066	2.49496e-05	AT4G33420	Peroxidase superfamily protein	LOC_Os08g02110	peroxidase precursor, putative, expressed
	Bradi3g59390	-0.882861	0.00545011	-0.886927	6.04912e-09	AT4G10380	NOD26-like intrinsic protein 5;1	LOC_Os02g51110	aquaporin protein, putative, expressed
	Bradi4g13660	-0.880832	0.000131704	-0.88538	1.85321e-05	AT2G26560	phospholipase A 2A	LOC_Os11g39990	patatin, putative, expressed
	Bradi1g68740	-0.880012	0.0052535	-0.883425	6.04815e-07	AT1G59960	NAD(P)-linked oxidoreductase superfamily protein	LOC_Os03g13390	oxidoreductase, aldo/keto reductase family protein, putative, expressed
	Bradi2g55070	-0.872874	0.00463678	-0.875929	0.000372549	AT2G37970	SOUL heme-binding family protein	LOC_Os01g63210	SOUL heme-binding protein, putative, expressed
	Bradi2g05050	-0.872783	2.6206e-05	-0.877393	0.000217935	AT4G15550	indole-3-acetate beta-D-glucosyltransferase	LOC_Os01g08440	UDP-glucoronosyl and UDP-glucosyl transferase domain containing protein, expressed
	Bradi1g77170	-0.871746	0.00229629	-0.874978	0.000318467	AT2G18196	Heavy metal transport/detoxification superfamily protein	LOC_Os03g02860	heavy metal-associated domain containing protein, expressed
	Bradi3g48070	-0.870815	0.000865506	-0.875757	0.0440962	AT1G05805	basic helix-loop-helix (bHLH) DNA-binding superfamily protein	LOC_Os02g39140	helix-loop-helix DNA-binding domain containing protein, expressed
	Bradi1g05870	-0.866592	0.00209034	-0.874386	6.74637e-09	AT1G76680	12-oxophytodienoate reductase 1	LOC_Os06g11210	12-oxophytodienoate reductase, putative, expressed
	Bradi3g59680	-0.865015	0.00762047	-0.868544	0.00123068	AT1G24140	Matrixin family protein	LOC_Os02g50730	metalloendoproteinase 1 precursor, putative, expressed
	Bradi3g50267	-0.852577	1.53513e-06	-0.857839	1.34997e-06	AT5G53550	YELLOW STRIPE like 3	LOC_Os02g43410	transposon protein, putative, unclassified, expressed
	Bradi5g23150	-0.850997	0.00282258	-0.855393	4.56253e-07	AT4G10270	Wound-responsive family protein	LOC_Os04g54240	wound induced protein, putative, expressed
	Bradi3g09130	-0.84022	0.00177241	-0.846346	0.0140753	AT5G05340	Peroxidase superfamily protein	LOC_Os02g14460	peroxidase precursor, putative, expressed
	Bradi2g52970	-0.831271	0.0193633	-0.835914	0.011907	AT4G29990	Leucine-rich repeat transmembrane protein kinase protein	LOC_Os01g59570	senescence-induced receptor-like serine/threonine-protein kinase precursor, putative, expressed
	Bradi4g10397	-0.831048	9.6924e-06	-0.836107	3.50418e-05	AT4G02340	alpha/beta-Hydrolases superfamily protein	LOC_Os03g61360	hydrolase, alpha/beta fold family domain containing protein, expressed
	Bradi1g18080	-0.8173	0.0264654	-0.821549	0.00579003	AT2G47710	Adenine nucleotide alpha hydrolases-like superfamily protein	LOC_Os07g47620	universal stress protein domain containing protein, putative, expressed
	Bradi4g34330	-0.814899	0.00601543	-0.81906	0.0262643	AT3G07390	auxin-responsive family protein	LOC_Os08g41290	AIR12, putative, expressed
	Bradi3g03645	-0.806855	0.0402368	-0.814522	0.0116467				0
	Bradi2g09690	-0.80586	3.05309e-08	-0.810276	1.8194e-05	AT5G66390	Peroxidase superfamily protein	LOC_Os01g15830	peroxidase precursor, putative, expressed
	Bradi3g45800	-0.802891	0.0021161	-0.8072	0.0298186	AT3G18660	plant glycogenin-like starch initiation protein 1	LOC_Os02g35020	glycosyl transferase, putative, expressed
	Bradi2g10865	-0.800179	4.62833e-07	-0.808389	0.00617848				0
	Bradi3g51480	-0.791973	0.00601543	-0.795546	0.0346685	AT4G00910	Aluminium activated malate transporter family protein	LOC_Os02g45160	aluminum-activated malate transporter, putative, expressed
	Bradi4g43610	-0.791351	0.00637497	-0.794583	0.00252958	AT4G10490	2-oxoglutarate (2OG) and Fe(II)-dependent oxygenase superfamily protein	LOC_Os07g07410	oxidoreductase, 2OG-Fe oxygenase family protein, putative, expressed
	Bradi1g60680	-0.787955	0.00675702	-0.791345	0.00147609	AT3G15730	phospholipase D alpha 1	LOC_Os03g27370	phospholipase D, putative, expressed
	Bradi1g47730	-0.786743	0.0100572	-0.79029	0.0141022	AT3G02645	Plant protein of unknown function (DUF247)	LOC_Os06g08120	plant protein of unknown function domain containing protein, expressed
	Bradi3g47456	-0.781873	3.36026e-13	-0.787989	0.000217756				0
	Bradi1g22380	-0.780969	0.00681547	-0.786841	2.02525e-05			LOC_Os07g40910	expressed protein
	Bradi4g25850	-0.779287	2.10234e-06	-0.784703	0.000184222	AT4G14440	3-hydroxyacyl-CoA dehydratase 1	LOC_Os11g16960	carnitine racemase like protein, putative, expressed
	Bradi5g14410	-0.766187	0.0103365	-0.77303	0.000693388	AT1G27040	Major facilitator superfamily protein	LOC_Os04g41450	TGF-beta receptor, type I/II extracellular region, putative, expressed
	Bradi1g60587	-0.766143	0.00172724	-0.771316	0.000172019	AT3G09270	glutathione S-transferase TAU 8	LOC_Os01g72140	glutathione S-transferase, putative, expressed
	Bradi5g01900	-0.766102	0.045665	-0.767889	0.0066661	AT4G29930	basic helix-loop-helix (bHLH) DNA-binding superfamily protein	LOC_Os04g23550	basic helix-loop-helix family protein, putative, expressed
	Bradi1g06190	-0.765125	0.00360269	-0.769741	0.00102912	AT2G27580	A20/AN1-like zinc finger family protein	LOC_Os03g57900	zinc finger A20 and AN1 domain-containing stress-associated protein, putative, expressed
	Bradi4g29770	-0.763192	1.32123e-05	-0.769122	3.73173e-05	AT4G37980	elicitor-activated gene 3-1	LOC_Os09g23560	dehydrogenase, putative, expressed
	Bradi4g03270	-0.762027	2.14475e-05	-0.767732	8.23865e-07	AT1G22900	Disease resistance-responsive (dirigent-like protein) family protein	LOC_Os10g18760	dirigent, putative, expressed
	Bradi4g06067	-0.758246	2.02923e-06	-0.763411	0.000350927	AT3G62160	HXXXD-type acyl-transferase family protein	LOC_Os05g19910	transferase family protein, putative, expressed
	Bradi2g55280	-0.755502	0.00025373	-0.760167	1.2248e-05	AT5G58860	cytochrome P450, family 86, subfamily A, polypeptide 1	LOC_Os01g63540	cytochrome P450, putative, expressed
	Bradi4g23500	-0.755208	0.0100474	-0.75996	0.000552611	AT1G77330	2-oxoglutarate (2OG) and Fe(II)-dependent oxygenase superfamily protein	LOC_Os11g08380	1-aminocyclopropane-1-carboxylate oxidase, putative, expressed
	Bradi3g49270	-0.751292	0.0198701	-0.757021	8.77223e-07	AT2G37040	PHE ammonia lyase 1	LOC_Os02g41680	phenylalanine ammonia-lyase, putative, expressed
	Bradi5g19680	-0.749723	0.0168158	-0.754243	0.0311149	AT3G51550	Malectin/receptor-like protein kinase family protein	LOC_Os04g49690	FERONIA receptor-like kinase, putative, expressed
	Bradi4g02050	-0.736709	1.6719e-05	-0.742984	0.000444655	AT5G44550	Uncharacterised protein family (UPF0497)	LOC_Os12g41690	membrane associated DUF588 domain containing protein, putative, expressed
	Bradi2g31700	-0.731851	0.000251179	-0.735987	0.00211276	AT1G03700	Uncharacterised protein family (UPF0497)	LOC_Os05g15630	membrane associated DUF588 domain containing protein, putative, expressed
	Bradi3g46540	-0.723267	0.0102537	-0.727529	0.00846662	AT4G40020	Myosin heavy chain-related protein	LOC_Os02g36350	expressed protein
	Bradi5g27210	-0.717499	0.000667428	-0.721176	1.56591e-05	AT1G71695	Peroxidase superfamily protein	LOC_Os04g59260	peroxidase precursor, putative, expressed
	Bradi1g44080	-0.714169	3.88817e-07	-0.720001	0.00639236	AT5G37690	SGNH hydrolase-type esterase superfamily protein	LOC_Os06g14630	GDSL-like lipase/acylhydrolase, putative, expressed
	Bradi2g49057	-0.711207	0.00431867	-0.719104	4.42027e-06	AT3G16520	UDP-glucosyl transferase 88A1	LOC_Os01g53330	anthocyanidin 5,3-O-glucosyltransferase, putative, expressed
	Bradi2g33165	-0.710391	1.055e-05	-0.71228	0.00900727	AT4G01950	glycerol-3-phosphate acyltransferase 3	LOC_Os05g20100	glycerol-3-phosphate acyltransferase, putative, expressed
	Bradi1g27867	-0.708149	0.0293678	-0.713579	0.00180522	AT2G36870	xyloglucan endotransglucosylase/hydrolase 32	LOC_Os07g29750	glycosyl hydrolases family 16, putative, expressed
	Bradi2g54300	-0.700497	0.00668703	-0.70487	0.00742058	AT3G55090	ABC-2 type transporter family protein	LOC_Os01g61940	white-brown complex homolog protein, putative, expressed
	Bradi1g22330	-0.698759	0.000731808	-0.704552	0.000557633	AT5G09520	hydroxyproline-rich glycoprotein family protein	LOC_Os07g40870	igA FC receptor precursor, putative, expressed
	Bradi4g42255	-0.695608	0.018632	-0.69962	0.0195902			LOC_Os11g05450	expressed protein
	Bradi3g35060	-0.695472	0.0402368	-0.701815	0.00835966	AT5G47530	Auxin-responsive family protein	LOC_Os08g24790	AIR12, putative, expressed
	Bradi1g72950	-0.695298	0.0104796	-0.701564	0.0313176	AT5G60540	pyridoxine biosynthesis 2	LOC_Os02g03740	pyridoxal biosynthesis protein PDX2, putative, expressed
	Bradi1g77040	-0.693808	0.0414402	-0.695264	9.93338e-06	AT5G24530	2-oxoglutarate (2OG) and Fe(II)-dependent oxygenase superfamily protein	LOC_Os03g03034	flavonol synthase/flavanone 3-hydroxylase, putative, expressed
	Bradi3g56897	-0.690058	5.98654e-05	-0.694347	0.00177655	AT5G37690	SGNH hydrolase-type esterase superfamily protein	LOC_Os06g14630	GDSL-like lipase/acylhydrolase, putative, expressed
	Bradi1g12360	-0.686626	0.0365588	-0.690232	1.17846e-05	AT4G33720	CAP (Cysteine-rich secretory proteins, Antigen 5, and Pathogenesis-related 1 protein) superfamily protein	LOC_Os07g03730	SCP-like extracellular protein, expressed
	Bradi5g17210	-0.686274	6.92391e-07	-0.691684	9.31828e-06	AT5G53550	YELLOW STRIPE like 3	LOC_Os04g45860	transposon protein, putative, unclassified, expressed
	Bradi1g22361	-0.682814	0.0016198	-0.688879	1.21761e-05			LOC_Os07g40870	igA FC receptor precursor, putative, expressed
	Bradi5g23166	-0.679738	0.0116661	-0.683249	4.24965e-05	AT4G10270	Wound-responsive family protein	LOC_Os04g54240	wound induced protein, putative, expressed
	Bradi3g59710	-0.679643	0.000710515	-0.684044	0.00563293	AT3G22400	PLAT/LH2 domain-containing lipoxygenase family protein	LOC_Os05g23880	lipoxygenase, putative, expressed
	Bradi2g26800	-0.677006	0.000760773	-0.680752	0.0313546	AT5G19410	ABC-2 type transporter family protein	LOC_Os05g31910	white-brown complex homolog protein 16, putative, expressed
	Bradi3g57680	-0.676086	0.000710515	-0.681554	0.000378779	AT1G77760	nitrate reductase 1	LOC_Os02g53130	nitrate reductase, putative, expressed
	Bradi3g09120	-0.674371	0.000669129	-0.67897	0.000111709	AT5G05340	Peroxidase superfamily protein	LOC_Os02g14430	peroxidase precursor, putative, expressed
	Bradi2g51463	-0.673361	0.0482046	-0.681968	0.0229027			LOC_Os01g56660	expressed protein
	Bradi1g20050	-0.673329	0.0280573	-0.676633	0.0250391	AT4G01870	tolB protein-related	LOC_Os07g44410	WD40-like Beta Propeller Repeat family protein, expressed
	Bradi3g36550	-0.672415	0.0229726	-0.677104	0.0398044			LOC_Os12g26690	expressed protein
	Bradi3g31850	-0.670464	0.00463875	-0.678487	2.28447e-05	AT1G10370	Glutathione S-transferase family protein	LOC_Os10g38700	glutathione S-transferase, putative, expressed
	Bradi3g31880	-0.669619	0.0113396	-0.674535	0.0066661	AT1G59700	glutathione S-transferase TAU 16	LOC_Os10g38740	glutathione S-transferase, putative, expressed
	Bradi5g13660	-0.665675	0.00759885	-0.67291	0.0346685	AT4G25130	peptide met sulfoxide reductase 4	LOC_Os04g40600	peptide methionine sulfoxide reductase, putative, expressed
	Bradi2g57332	-0.664151	0.0391199	-0.67063	0.021757			LOC_Os01g66530	ARGOS, putative, expressed
	Bradi3g51660	-0.663026	0.00175527	-0.668277	0.00836926	AT1G63010	Major Facilitator Superfamily with SPX (SYG1/Pho81/XPR1) domain-containing protein	LOC_Os02g45520	uncharacterized membrane protein, putative, expressed
	Bradi2g57370	-0.660203	0.0407911	-0.666271	4.60668e-05	AT3G27890	NADPH:quinone oxidoreductase	LOC_Os01g72430	NADPH quinone oxidoreductase, putative, expressed
	Bradi2g56780	-0.658987	0.0113464	-0.663845	0.000642978	AT4G15093	catalytic LigB subunit of aromatic ring-opening dioxygenase family	LOC_Os01g65680	4,5-DOPA dioxygenase extradiol, putative, expressed
	Bradi2g11940	-0.65668	0.00675702	-0.661821	0.00428442	AT4G02380	senescence-associated gene 21	LOC_Os01g21250	late embryogenesis abundant protein, putative, expressed
	Bradi3g31820	-0.65621	0.000128294	-0.661053	0.00416544	AT1G10360	glutathione S-transferase TAU 18	LOC_Os10g38590	glutathione S-transferase, N-terminal domain containing protein, expressed
	Bradi4g00467	-0.654057	0.0215565	-0.656713	6.473e-05	AT5G40010	AAA-ATPase 1	LOC_Os12g24320	ATPase 3, putative, expressed
	Bradi2g13010	-0.651454	0.00534707	-0.658793	0.00307169	AT3G62760	Glutathione S-transferase family protein	LOC_Os01g27210	glutathione S-transferase, putative, expressed
	Bradi1g65440	-0.64711	0.00466006	-0.652336	0.00136208	AT4G33070	Thiamine pyrophosphate dependent pyruvate decarboxylase family protein	LOC_Os03g18220	pyruvate decarboxylase isozyme 2, putative, expressed
	Bradi2g62510	-0.646647	0.000657916	-0.652072	6.33995e-05	AT5G59780	myb domain protein 59	LOC_Os01g74410	MYB family transcription factor, putative, expressed
	Bradi2g28254	-0.640205	0.00489854	-0.644582	5.65942e-05	AT3G09390	metallothionein 2A	LOC_Os12g38270	metallothionein, putative, expressed
	Bradi1g27290	-0.637148	0.0037056	-0.642333	0.0292224	AT1G22360	UDP-glucosyl transferase 85A2	LOC_Os07g30330	cytokinin-O-glucosyltransferase 2, putative, expressed
	Bradi1g65810	-0.635099	0.00114486	-0.640068	0.000322	AT3G45640	mitogen-activated protein kinase 3	LOC_Os03g17700	CGMC_MAPKCGMC_2_ERK.2 - CGMC includes CDA, MAPK, GSK3, and CLKC kinases, expressed
	Bradi4g06533	-0.626257	0.00645354	-0.633059	0.000116231				0
	Bradi1g06691	-0.625313	0.00914173	-0.630381	0.00326237			LOC_Os03g56944	lysine-rich arabinogalactan protein 19 precursor, putative, expressed
	Bradi1g60340	-0.62498	0.000576877	-0.630916	0.00137545	AT1G79570	Protein kinase superfamily protein with octicosapeptide/Phox/Bem1p domain	LOC_Os03g28300	protein kinase domain containing protein, expressed
	Bradi1g05880	-0.624189	0.0120422	-0.629833	0.0140753	AT1G76680	12-oxophytodienoate reductase 1	LOC_Os06g11210	12-oxophytodienoate reductase, putative, expressed
	Bradi2g07760	-0.623886	0.0230808	-0.628434	0.000359647	AT4G28940	Phosphorylase superfamily protein	LOC_Os01g12940	phosphorylase domain containing protein, putative, expressed
	Bradi4g01526	-0.623215	0.0122927	-0.628124	0.014659	AT3G17630	cation/H+ exchanger 19	LOC_Os12g42200	ATCHX, putative, expressed
	Bradi3g57990	-0.6169	0.000638354	-0.62194	0.000150696	AT2G15620	nitrite reductase 1	LOC_Os01g25484	ferredoxin--nitrite reductase, putative, expressed
	Bradi3g14730	-0.615668	0.0157431	-0.620764	0.00301829	AT2G20340	Pyridoxal phosphate (PLP)-dependent transferases superfamily protein	LOC_Os08g04540	decarboxylase, putative, expressed
	Bradi3g44910	-0.61504	0.013508	-0.620081	0.0108911	AT2G27500	Glycosyl hydrolase superfamily protein	LOC_Os02g33000	glycosyl hydrolases family 17, putative, expressed
	Bradi2g44550	-0.614368	0.000459287	-0.62046	0.000197005	AT2G18360	alpha/beta-Hydrolases superfamily protein	LOC_Os01g44960	hydrolase, alpha/beta fold family domain containing protein, expressed
	Bradi3g50690	-0.614286	0.014342	-0.618487	0.00497238	AT5G47450	tonoplast intrinsic protein 2;3	LOC_Os02g44080	aquaporin protein, putative, expressed
	Bradi3g21060	-0.610981	0.00025373	-0.615018	0.0134923	AT5G66200	armadillo repeat only 2	LOC_Os10g05730	armadillo/beta-catenin repeat family protein, putative, expressed
	Bradi1g25530	-0.609295	0.0245325	-0.613602	0.000464835	AT2G05790	O-Glycosyl hydrolases family 17 protein	LOC_Os07g35350	glucan endo-1,3-beta-glucosidase precursor, putative, expressed
	Bradi3g20000	-0.606386	0.0036057	-0.613456	0.000160531	AT5G22500	fatty acid reductase 1	LOC_Os08g20200	male sterility protein, putative, expressed
	Bradi3g27407	-0.604009	0.000896688	-0.609732	0.0220566	AT1G75900	GDSL-like Lipase/Acylhydrolase superfamily protein	LOC_Os10g30290	GDSL-like lipase/acylhydrolase, putative, expressed
	Bradi5g19650	-0.6033	0.0276841	-0.606869	0.00272528	AT5G47060	Protein of unknown function (DUF581)	LOC_Os04g49670	DUF581 domain containing protein, expressed
	Bradi4g20127	-0.600843	0.000742278	-0.606537	0.00107828	AT4G35160	O-methyltransferase family protein	LOC_Os11g20090	O-methyltransferase, putative, expressed
	Bradi1g07930	-0.600327	0.00381744	-0.60652	0.000476038	AT4G37320	cytochrome P450, family 81, subfamily D, polypeptide 5	LOC_Os03g55240	cytochrome P450, putative, expressed
	Bradi1g56860	-0.59669	0.0207693	-0.600657	0.00894936	AT5G06570	alpha/beta-Hydrolases superfamily protein	LOC_Os07g06860	gibberellin receptor GID1L2, putative, expressed
	Bradi3g06577	-0.595724	0.000974488	-0.60285	0.000576207	AT3G28345	ABC transporter family protein	LOC_Os02g09720	multidrug resistance protein, putative, expressed
	Bradi1g66120	-0.595609	0.00200172	-0.600437	0.000249917	AT3G55090	ABC-2 type transporter family protein	LOC_Os03g17350	white-brown complex homolog protein, putative, expressed
	Bradi2g19177	-0.595423	0.024013	-0.602628	0.00318417	AT3G16520	UDP-glucosyl transferase 88A1	LOC_Os05g45080	anthocyanidin 5,3-O-glucosyltransferase, putative, expressed
	Bradi1g22321	-0.594429	0.00759196	-0.600582	0.000289062	AT5G09520	hydroxyproline-rich glycoprotein family protein	LOC_Os07g40870	igA FC receptor precursor, putative, expressed
	Bradi1g10270	-0.593379	0.0067708	-0.600156	0.0324547	AT1G75170	Sec14p-like phosphatidylinositol transfer family protein	LOC_Os03g51430	SEC14 cytosolic factor family protein, putative, expressed
	Bradi3g31810	-0.588646	0.0318374	-0.595104	0.00383315	AT1G10370	Glutathione S-transferase family protein	LOC_Os10g38489	glutathione S-transferase GSTU6, putative, expressed
	Bradi3g55090	-0.586749	0.0350253	-0.590892	0.00376801	AT3G07090	PPPDE putative thiol peptidase family protein	LOC_Os02g56900	thioredoxin family protein, putative, expressed
	Bradi1g72457	-0.584001	0.000257587	-0.589941	0.0287068	AT1G72360	Integrase-type DNA-binding superfamily protein	LOC_Os03g08470	AP2 domain containing protein, expressed
	Bradi3g45402	-0.583335	1.52412e-05	-0.588156	0.046158	AT5G45520	Leucine-rich repeat (LRR) family protein	LOC_Os02g34490	Leucine Rich Repeat family protein, expressed
	Bradi3g50810	-0.582994	0.000119633	-0.589347	0.000401013	AT5G51460	Haloacid dehalogenase-like hydrolase (HAD) superfamily protein	LOC_Os02g44230	CPuORF22 - conserved peptide uORF-containing transcript, expressed
	Bradi3g53180	-0.579099	0.0233441	-0.583885	0.00964656	AT5G06740	Concanavalin A-like lectin protein kinase family protein	LOC_Os02g48210	lectin-like protein kinase, putative, expressed
	Bradi2g17550	-0.578513	6.52944e-08	-0.583797	0.000519883	AT3G18280	Bifunctional inhibitor/lipid-transfer protein/seed storage 2S albumin superfamily protein	LOC_Os05g47700	LTPL152 - Protease inhibitor/seed storage/LTP family protein precursor, expressed
	Bradi1g30160	-0.574711	0.011931	-0.578905	0.00788113	AT1G75820	Leucine-rich receptor-like protein kinase family protein	LOC_Os06g50340	receptor protein kinase CLAVATA1 precursor, putative, expressed
	Bradi5g19100	-0.572331	0.0149984	-0.577447	0.000539245	AT4G11280	1-aminocyclopropane-1-carboxylic acid (acc) synthase 6	LOC_Os04g48850	aminotransferase, classes I and II, domain containing protein, expressed
	Bradi1g60600	-0.570689	0.000208641	-0.575761	0.0176518	AT2G27920	serine carboxypeptidase-like 51	LOC_Os03g27590	OsSCP18 - Putative Serine Carboxypeptidase homologue, expressed
	Bradi2g04070	-0.564874	0.0226323	-0.569711	0.00157107	AT3G56170	Ca-2+ dependent nuclease	LOC_Os01g07200	staphylococcal nuclease homologue, putative, expressed
	Bradi1g74720	-0.564154	0.0431277	-0.570896	0.0466394	AT1G20190	expansin 11	LOC_Os03g06010	expansin precursor, putative, expressed
	Bradi1g43860	-0.561799	0.00949558	-0.56756	0.00579003	AT2G02850	plantacyanin	LOC_Os06g15600	plastocyanin-like domain containing protein, putative, expressed
	Bradi5g15970	-0.56118	0.00887445	-0.565743	0.0102563	AT2G37170	plasma membrane intrinsic protein 2	LOC_Os02g41860	aquaporin protein, putative, expressed
	Bradi5g20557	-0.558687	0.0307769	-0.563189	0.00351879	AT3G22370	alternative oxidase 1A	LOC_Os04g51160	transposon protein, putative, unclassified, expressed
	Bradi4g09417	-0.555525	0.00156226	-0.561886	0.0093439	AT5G24090	chitinase A	LOC_Os11g47580	glycosyl hydrolase, putative, expressed
	Bradi3g44867	-0.54281	0.0370414	-0.549666	0.00469805	AT2G36290	alpha/beta-Hydrolases superfamily protein	LOC_Os02g32970	hydrolase, alpha/beta fold family protein, putative, expressed
	Bradi3g46900	-0.541012	0.00762136	-0.545699	0.00175915	AT5G61430	NAC domain containing protein 100	LOC_Os02g36880	No apical meristem protein, putative, expressed
	Bradi1g55770	-0.53733	0.0207006	-0.543626	0.00175937	AT2G48130	Bifunctional inhibitor/lipid-transfer protein/seed storage 2S albumin superfamily protein	LOC_Os07g07930	LTPL78 - Protease inhibitor/seed storage/LTP family protein precursor, expressed
	Bradi1g30510	-0.536486	0.00143224	-0.540931	0.0169223	AT5G20270	heptahelical transmembrane protein1	LOC_Os06g43620	haemolysin-III, putative, expressed
	Bradi2g09660	-0.536185	0.0183159	-0.54263	0.00414755	AT5G66390	Peroxidase superfamily protein	LOC_Os01g15830	peroxidase precursor, putative, expressed
	Bradi5g13663	-0.534083	0.00361878	-0.538263	0.0409673	AT5G63160	BTB and TAZ domain protein 1	LOC_Os04g40630	BTBZ4 - Bric-a-Brac, Tramtrack, Broad Complex BTB domain with TAZ zinc finger and Calmodulin-binding domains, expressed
	Bradi2g44140	-0.533558	0.0320188	-0.540822	0.00193654	AT3G14690	cytochrome P450, family 72, subfamily A, polypeptide 15	LOC_Os01g43710	cytochrome P450 72A1, putative, expressed
	Bradi3g50410	-0.533329	0.0113464	-0.539189	0.00171735	AT3G60270	Cupredoxin superfamily protein	LOC_Os02g43660	plastocyanin-like domain containing protein, putative, expressed
	Bradi3g41600	-0.530812	0.0301051	-0.536212	0.0027037	AT5G61820		LOC_Os08g42590	mtN19, putative, expressed
	Bradi1g12990	-0.529008	0.00937304	-0.534076	0.0207787	AT3G22600	Bifunctional inhibitor/lipid-transfer protein/seed storage 2S albumin superfamily protein	LOC_Os03g46180	LTPL71 - Protease inhibitor/seed storage/LTP family protein precursor, expressed
	Bradi1g22311	-0.527848	0.00905783	-0.533306	0.00735208	AT5G09520	hydroxyproline-rich glycoprotein family protein	LOC_Os07g40870	igA FC receptor precursor, putative, expressed
	Bradi2g57800	-0.527091	0.000761724	-0.532216	0.0114327	AT1G05805	basic helix-loop-helix (bHLH) DNA-binding superfamily protein	LOC_Os01g67480	helix-loop-helix DNA-binding domain containing protein, expressed
	Bradi5g25630	-0.522025	0.00769025	-0.527158	0.0287068	AT4G06744	Leucine-rich repeat (LRR) family protein	LOC_Os04g57430	uncharacterized protein At4g06744 precursor, putative, expressed
	Bradi1g54720	-0.520621	0.0349298	-0.524999	0.0171243	AT1G74790	catalytics	LOC_Os07g09520	expressed protein
	Bradi4g03350	-0.516493	0.00311836	-0.521691	0.0370489	AT5G36220	cytochrome p450 81d1	LOC_Os12g39310	cytochrome P450, putative, expressed
	Bradi2g15410	-0.515877	0.00523547	-0.521317	0.00778957	AT1G01470	Late embryogenesis abundant protein	LOC_Os05g50710	late embryogenesis abundant protein, putative, expressed
	Bradi2g19850	-0.513464	1.055e-05	-0.5182	0.0140542	AT4G35160	O-methyltransferase family protein	LOC_Os05g43940	O-methyltransferase, putative, expressed
	Bradi3g37940	-0.509694	0.0238975	-0.514838	0.00427833	AT1G77760	nitrate reductase 1	LOC_Os08g36480	nitrate reductase, putative, expressed
	Bradi2g39260	-0.506637	0.0154493	-0.513078	0.00563863	AT2G38870	Serine protease inhibitor, potato inhibitor I-type family protein	LOC_Os12g25090	expressed protein
	Bradi3g31827	-0.506286	0.000910814	-0.512663	0.00473845	AT1G10370	Glutathione S-transferase family protein	LOC_Os10g38340	glutathione S-transferase GSTU6, putative, expressed
	Bradi2g13020	-0.502059	0.0245325	-0.50966	0.0143258	AT3G62760	Glutathione S-transferase family protein	LOC_Os01g27210	glutathione S-transferase, putative, expressed
	Bradi3g50740	-0.50037	0.00681547	-0.505529	0.00673871	AT1G65680	expansin B2	LOC_Os02g44108	expansin precursor, putative, expressed
	Bradi2g55290	-0.494328	0.0296065	-0.499196	0.0156754	AT2G38110	glycerol-3-phosphate acyltransferase 6	LOC_Os01g63580	glycerol-3-phosphate acyltransferase, putative, expressed
	Bradi3g53290	-0.488267	0.0405533	-0.49313	0.00653742	AT2G42910	Phosphoribosyltransferase family protein	LOC_Os02g48390	phosphoribosyl transferase, putative, expressed
	Bradi5g01240	-0.484715	0.0326628	-0.490385	0.00600215	AT5G41040	HXXXD-type acyl-transferase family protein	LOC_Os11g31090	transferase family protein, putative, expressed
	Bradi5g27130	-0.478089	0.0208586	-0.483093	0.0419036	AT1G71695	Peroxidase superfamily protein	LOC_Os04g59150	peroxidase precursor, putative, expressed
	Bradi1g43680	-0.476246	0.0337827	-0.483224	0.00778957	AT1G68850	Peroxidase superfamily protein	LOC_Os06g16350	peroxidase precursor, putative, expressed
	Bradi1g13330	-0.474911	0.00360269	-0.481651	0.0076224	AT1G54410	dehydrin family protein	LOC_Os03g45280	dehydrin, putative, expressed
	Bradi1g76080	-0.474065	0.0100572	-0.478544	0.0448303	AT2G47730	glutathione S-transferase phi 8	LOC_Os03g04240	glutathione S-transferase, putative, expressed
	Bradi2g01460	-0.472831	0.00747169	-0.47911	0.0143258	AT3G45600	tetraspanin3	LOC_Os05g03140	tetraspanin family protein, putative, expressed
	Bradi1g78790	-0.46792	0.0195069	-0.474122	0.045925	AT4G34870	rotamase cyclophilin 5	LOC_Os02g02890	peptidyl-prolyl cis-trans isomerase, putative, expressed
	Bradi3g15830	-0.466224	0.00217169	-0.472073	0.0170399			LOC_Os08g07490	expressed protein
	Bradi3g07690	-0.456253	0.00743851	-0.461813	0.0229027	AT2G26710	Cytochrome P450 superfamily protein	LOC_Os02g11020	cytochrome P450 72A1, putative, expressed
	Bradi4g41030	-0.455503	0.0419592	-0.460498	0.0475521	AT5G63850	amino acid permease 4	LOC_Os12g08090	amino acid transporter, putative, expressed
	Bradi2g17540	-0.449256	0.0119294	-0.454082	0.0204346	AT3G18280	Bifunctional inhibitor/lipid-transfer protein/seed storage 2S albumin superfamily protein	LOC_Os05g47700	LTPL152 - Protease inhibitor/seed storage/LTP family protein precursor, expressed
	Bradi3g56317	-0.447436	0.0131011	-0.45382	0.0227031	AT1G68940	Armadillo/beta-catenin-like repeat family protein	LOC_Os02g49520	armadillo/beta-catenin repeat family protein, putative, expressed
	Bradi2g19160	-0.445606	0.00360269	-0.450271	0.027917	AT3G16520	UDP-glucosyl transferase 88A1	LOC_Os05g45180	anthocyanidin 5,3-O-glucosyltransferase, putative, expressed
	Bradi1g12210	-0.445043	0.000127858	-0.450053	0.0195709	AT1G67350		LOC_Os03g48110	expressed protein
	Bradi1g58840	-0.439332	0.0198701	-0.444464	0.0365272	AT5G66920	SKU5 similar 17	LOC_Os07g02810	L-ascorbate oxidase homolog precursor, putative, expressed
	Bradi5g25320	-0.432878	0.00217169	-0.439234	0.0216942	AT5G29000	Homeodomain-like superfamily protein	LOC_Os04g56990	Myb-like DNA-binding domain containing protein, putative, expressed
	Bradi1g45930	-0.431639	0.0172388	-0.436907	0.021809	AT3G48690	alpha/beta-Hydrolases superfamily protein	LOC_Os06g11130	gibberellin receptor GID1L2, putative, expressed
	Bradi1g00920	-0.427712	0.0105703	-0.432483	0.0482841	AT4G34215	Domain of unknown function (DUF303)	LOC_Os03g64050	receptor protein kinase, putative, expressed
	Bradi5g15180	-0.424171	0.0052535	-0.430658	0.0255031	AT5G63010	Transducin/WD40 repeat-like superfamily protein	LOC_Os04g42880	WD domain, G-beta repeat domain containing protein, expressed
	Bradi4g44530	-0.420329	0.0156155	-0.426182	0.0368886	AT5G05340	Peroxidase superfamily protein	LOC_Os11g02130	peroxidase precursor, putative, expressed
	Bradi2g20710	-0.419111	0.0334909	-0.423559	0.0295731	AT5G54500	flavodoxin-like quinone reductase 1	LOC_Os05g42190	NADPH-dependent FMN reductase domain containing protein, expressed
	Bradi3g47490	-0.415744	0.00786091	-0.420798	0.0364721			0	0
	Bradi2g54740	-0.415072	0.0233374	-0.420092	0.0333899	AT2G29130	laccase 2	LOC_Os01g62600	laccase precursor protein, putative, expressed
	Bradi2g21990	-0.406139	0.0108867	-0.412456	0.0379334	AT1G79620	Leucine-rich repeat protein kinase family protein	LOC_Os05g40770	leucine-rich repeat family protein, putative, expressed
	Bradi5g11810	0.424653	0.0334909	0.419249	0.0418567	AT1G47500	RNA-binding protein 47C\'	LOC_Os04g37690	RNA recognition motif containing protein, putative, expressed
	Bradi1g74430	0.43857	0.00219341	0.432017	0.0465999	AT1G03080	kinase interacting (KIP1-like) family protein	LOC_Os03g06510	KIP1, putative, expressed
	Bradi5g25390	0.438654	0.00739084	0.4317	0.0490399	AT5G65930	kinesin-like calmodulin-binding protein (ZWICHEL)	LOC_Os04g57140	kinesin motor domain containing protein, putative, expressed
	Bradi3g20045	0.450767	0.0370414	0.443136	0.0308848	AT2G47000	ATP binding cassette subfamily B4	LOC_Os01g50160	MDR-like ABC transporter, putative, expressed
	Bradi3g60400	0.536474	0.0343354	0.529858	0.00844024	AT4G23660	polyprenyltransferase 1	LOC_Os08g23320	para-hydroxybenzoate--polyprenyltransferase, mitochondrial precursor, putative, expressed
	Bradi1g29850	0.547584	0.0150694	0.542385	0.0307369	AT5G03650	starch branching enzyme 2.2	LOC_Os06g51084	1,4-alpha-glucan-branching enzyme, chloroplast precursor, putative, expressed
	Bradi1g01250	0.576516	0.0245325	0.571553	0.00432798	AT3G46530	NB-ARC domain-containing disease resistance protein	LOC_Os11g46210	NB-ARC domain containing protein, expressed
	Bradi1g42000	0.612776	0.0152646	0.607724	0.00681752	AT2G07050	cycloartenol synthase 1	LOC_Os11g18194	cycloartenol synthase, putative, expressed
	Bradi4g07570	0.633645	0.0352323	0.630095	0.000111709	AT3G48740	Nodulin MtN3 family protein	LOC_Os12g29220	nodulin MtN3 family protein, putative, expressed
	Bradi4g23266	0.634912	0.00246848	0.629402	0.0463419			LOC_Os11g09474	OsFBX400 - F-box domain containing protein, expressed
	Bradi1g45884	0.664068	0.0195069	0.659932	0.000339831				0
	Bradi5g09170	0.672423	0.0442978	0.669229	6.6297e-05	AT5G03650	starch branching enzyme 2.2	LOC_Os02g32660	1,4-alpha-glucan-branching enzyme, chloroplast precursor, putative, expressed
	Bradi2g35767	0.701017	0.0206636	0.696991	7.8313e-06	AT3G14460	LRR and NB-ARC domains-containing disease resistance protein	LOC_Os04g53496	NBS-LRR disease resistance protein, putative, expressed
	Bradi4g16503	0.719098	0.0211597	0.715577	3.55662e-06
	Bradi4g03720	0.722416	0.000283109	0.717495	0.0291185	AT5G07740	actin binding	LOC_Os04g17130	retrotransposon protein, putative, unclassified, expressed
	Bradi1g12117	0.743197	0.0195069	0.740762	5.65942e-05	AT5G62670	H(+)-ATPase 11	LOC_Os12g44150	plasma membrane ATPase, putative, expressed
	Bradi4g07130	0.757603	0.0105443	0.751116	7.91499e-05	AT5G45890	senescence-associated gene 12	LOC_Os09g38920	thiol protease SEN102 precursor, putative, expressed
	Bradi5g15820	0.818913	0.0495901	0.813393	0.0130668	AT5G03300	adenosine kinase 2	LOC_Os04g43750	kinase, pfkB family, putative, expressed
	Bradi1g34850	0.828033	0.0188699	0.825065	3.44037e-05	AT5G17540	HXXXD-type acyl-transferase family protein	LOC_Os06g49660	transferase family protein, putative, expressed
	Bradi1g66720	0.991224	0.0288813	0.984379	0.00189358	AT5G60020	laccase 17	LOC_Os03g16610	laccase precursor protein, putative, expressed
	Bradi5g14910	1.0636	0.0092818	1.05343	0.0153748	AT1G80050	adenine phosphoribosyl transferase 2	LOC_Os04g42520	phosphoribosyl transferase, putative, expressed
	Bradi4g12990	1.0859	0.0125901	1.08993	2.11795e-05	AT3G47570	Leucine-rich repeat protein kinase family protein	LOC_Os11g41100	expressed protein
	Bradi5g10440	1.10042	0.0454467	1.09855	0.00336994	AT3G14980	Acyl-CoA N-acyltransferase with RING/FYVE/PHD-type zinc finger protein	LOC_Os04g35430	PHD-finger domain containing protein, expressed
	Bradi1g63510	1.11446	0.0235347	1.10933	7.53118e-05	AT1G09780	Phosphoglycerate mutase, 2,3-bisphosphoglycerate-independent	LOC_Os03g21260	2,3-bisphosphoglycerate-independent phosphoglycerate mutase, putative, expressed
	Bradi2g47310	1.13692	0.000716326	1.13195	0.00304958	AT5G47770	farnesyl diphosphate synthase 1	LOC_Os01g50050	polyprenyl synthetase, putative, expressed
	Bradi2g10110	1.2229	0.020056	1.22592	0.000394932	AT1G15520	pleiotropic drug resistance 12	LOC_Os01g24010	pleiotropic drug resistance protein, putative, expressed
	Bradi3g55277	1.23273	0.0370872	1.22982	0.000117848	AT2G20190	CLIP-associated protein	LOC_Os02g57120	HEAT repeat family protein, putative, expressed
	Bradi1g58000	1.23967	0.0301051	1.23144	0.0319277	AT2G37710	receptor lectin kinase	LOC_Os07g03970	lectin-like receptor kinase 7, putative, expressed
	Bradi1g70390	1.24106	0.00794858	1.23149	0.00820348	AT1G70670	Caleosin-related family protein	LOC_Os06g14324	caleosin related protein, putative, expressed
	Bradi1g54990	1.24684	0.0120422	1.24982	0.000166472	AT2G39210	Major facilitator superfamily protein	LOC_Os07g09010	nodulin, putative, expressed
	Bradi3g15990	1.25718	6.60158e-05	1.25034	0.0099298	AT3G14460	LRR and NB-ARC domains-containing disease resistance protein	LOC_Os10g04570	expressed protein
	Bradi3g13887	1.27124	0.0326628	1.26468	0.0169214
	Bradi2g59620	1.32323	0.0197986	1.3125	0.0238643	AT4G13420	high affinity K+ transporter 5	LOC_Os01g70490	potassium transporter, putative, expressed
	Bradi1g57730	1.3265	0.00798689	1.31562	0.0180673	AT2G37710	receptor lectin kinase	LOC_Os07g03890	lectin-like receptor kinase 7, putative, expressed
	Bradi2g35367	1.35212	0.00979025	1.34455	0.0369401
	Bradi4g32941	1.39009	2.59168e-05	1.38554	3.37688e-06	AT2G04030	Chaperone protein htpG family protein	LOC_Os09g29840	heat shock protein, putative, expressed
	Bradi1g76207	1.41125	0.0240452	1.40621	0.0138338	AT2G17040	NAC domain containing protein 36	LOC_Os03g04070	no apical meristem protein, putative, expressed
	Bradi4g35790	1.44104	0.0495479	1.43641	0.000335228	AT1G12780	UDP-D-glucose/UDP-D-galactose 4-epimerase 1	LOC_Os09g35800	UDP-glucose 4-epimerase, putative, expressed
	Bradi4g26795	1.44876	0.0329527	1.43558	0.0261889	AT4G08850	Leucine-rich repeat receptor-like protein kinase family protein	LOC_Os02g34790	receptor-like protein kinase 5 precursor, putative, expressed
	Bradi2g26845	1.56061	0.0332961	1.55153	0.0180862			LOC_Os01g70220	histone-lysine N-methyltransferase, putative, expressed
	Bradi1g43417	1.664	0.0432352	1.66893	0.00104926	AT2G31880	Leucine-rich repeat protein kinase family protein	LOC_Os06g18000	protein kinase domain containing protein, expressed
	Bradi3g41560	1.69587	0.0120422	1.69733	0.00020296	AT3G50170	Plant protein of unknown function (DUF247)	LOC_Os08g42570	plant protein of unknown function domain containing protein, expressed
	Bradi3g32060	1.69865	0.0370882	1.69936	0.000847449	AT1G63830	PLAC8 family protein	LOC_Os10g39100	uncharacterized Cys-rich domain containing protein, putative, expressed
	Bradi5g03127	1.75518	0.0208478	1.74622	0.00107094	AT2G19130	S-locus lectin protein kinase family protein	LOC_Os01g66640	S-domain receptor-like protein kinase, putative, expressed
	Bradi4g20680	1.77951	0.013225	1.76027	0.00463636	AT2G35330	RING/U-box superfamily protein	LOC_Os03g49126	expressed protein
	Bradi3g45100	1.94323	0.0405533	1.9018	0.00161762	AT5G46930	Plant invertase/pectin methylesterase inhibitor superfamily protein	LOC_Os02g33130	pectinesterase inhibitor domain containing protein, putative, expressed
	Bradi1g14845	2.02505	0.0170023	2.05725	2.65668e-07	AT2G39540	Gibberellin-regulated family protein	LOC_Os03g41060	GASR2 - Gibberellin-regulated GASA/GAST/Snakin family protein precursor, putative, expressed
	Bradi1g28320	2.06614	0.006133	2.05595	5.63513e-05	AT5G10530	Concanavalin A-like lectin protein kinase family protein	LOC_Os08g02996	receptor-like kinase, putative, expressed
	Bradi2g07520	2.11184	0.0408314	2.1154	4.36155e-45	AT1G64110	P-loop containing nucleoside triphosphate hydrolases superfamily protein	LOC_Os01g12660	AAA-type ATPase family protein, putative, expressed
	Bradi1g17090	2.17556	0.0052535	2.16418	1.81317e-05	AT1G09240	nicotianamine synthase 3	LOC_Os07g48980	nicotianamine synthase, putative, expressed
	Bradi1g25657	2.19394	0.00025373	2.18577	6.48889e-08	AT4G23160	cysteine-rich RLK (RECEPTOR-like protein kinase) 8	LOC_Os07g35290	TKL_IRAK_DUF26-lc.10 - DUF26 kinases have homology to DUF26 containing loci, expressed
	Bradi3g37245	2.28468	0.020056	2.2807	2.40912e-05	AT4G01950	glycerol-3-phosphate acyltransferase 3	LOC_Os11g45400	glycerol-3-phosphate acyltransferase, putative, expressed
	Bradi1g43130	2.40406	0.009552	2.38801	6.76991e-08	AT4G12680		LOC_Os06g19630	steroid nuclear receptor, ligand-binding, putative, expressed
	Bradi3g29055	2.40533	5.89311e-05	2.40396	2.07004e-10
	Bradi1g13070	2.41415	0.0195069	2.41605	3.51822e-15	AT4G11650	osmotin 34	LOC_Os03g45960	thaumatin, putative, expressed
	Bradi4g17391	2.42688	0.00223776	2.40361	4.41828e-05				0
	Bradi5g14330	2.44949	0.00246848	2.4358	6.90982e-07	AT2G15080	receptor like protein 19	LOC_Os04g40440	expressed protein
	Bradi5g14430	2.53147	0.0334909	2.47565	2.58768e-11	AT3G54420	homolog of carrot EP3-3 chitinase	LOC_Os04g41680	CHIT3 - Chitinase family protein precursor, expressed
	Bradi4g29071	2.5389	0.0454467	2.48563	1.01831e-06	AT5G65165	succinate dehydrogenase 2-3	LOC_Os09g20440	succinate dehydrogenase and fumarate reductase iron-sulfur protein, expressed
	Bradi3g10075	2.543	0.0141516	2.54708	1.20366e-07	AT5G11510	myb domain protein 3r-4	LOC_Os12g13570	MYB family transcription factor, putative, expressed
	Bradi4g31290	2.54315	0.00199893	2.52413	3.09901e-06	AT1G72490		LOC_Os09g26840	expressed protein
	Bradi2g37592	2.55932	0.0268915	2.54147	4.46458e-07			LOC_Os10g34602	csAtPR5, putative, expressed
	Bradi1g44357	2.57251	0.027129	2.58497	4.44237e-07	AT3G02850	STELAR K+ outward rectifier	LOC_Os06g14030	potassium channel SKOR, putative, expressed
	Bradi3g21463	2.85306	0.0288193	2.87943	3.89138e-13				0
	Bradi1g15610	2.90417	4.27742e-06	2.87818	3.28383e-08	AT4G13420	high affinity K+ transporter 5	LOC_Os03g37840	potassium transporter, putative, expressed
	Bradi2g22284	2.93578	0.0052535	2.92221	9.31987e-10	AT5G01870	Bifunctional inhibitor/lipid-transfer protein/seed storage 2S albumin superfamily protein	LOC_Os05g40010	LTPL17 - Protease inhibitor/seed storage/LTP family protein precursor, expressed
	Bradi2g01106	3.187	0.0285613	3.35917	4.60101e-09				0
	Bradi1g05540	3.25132	0.000341012	3.21148	3.06826e-11	AT3G22850	Aluminium induced protein with YGL and LRDR motifs	LOC_Os03g58170	stem-specific protein TSJT1, putative, expressed
	Bradi3g09650	3.311	0.0196937	3.29851	6.81535e-44	AT5G24130		LOC_Os02g15740	expressed protein
	Bradi5g07190	3.34396	0.0202513	3.32068	4.76126e-56	AT2G45290	Transketolase	LOC_Os04g19740	transketolase, chloroplast precursor, putative, expressed
	Bradi3g08930	3.58431	0.00332653	3.5844	2.5278e-30	AT4G18910	NOD26-like intrinsic protein 1;2	LOC_Os02g13870	aquaporin protein, putative, expressed
	Bradi1g03207	3.61702	0.00125112	3.54131	3.39992e-11	AT5G66460	Glycosyl hydrolase superfamily protein	LOC_Os03g61280	OsMan05 - Endo-Beta-Mannanase, expressed
	Bradi2g43056	3.65813	4.74697e-05	3.59474	1.83418e-10	AT3G57270	beta-1,3-glucanase 1	LOC_Os01g71340	glycosyl hydrolases family 17, putative, expressed
	Bradi3g49640	3.7379	8.46547e-08	3.72521	8.9271e-13	AT3G47570	Leucine-rich repeat protein kinase family protein	LOC_Os11g36140	receptor-like protein kinase 2 precursor, putative, expressed
	Bradi2g49540	3.74904	0.0090712	3.71168	9.45192e-41	AT2G19900	NADP-malic enzyme 1	LOC_Os01g54030	NADP-dependent malic enzyme, putative, expressed
	Bradi1g20040	3.87687	0.0325037	3.85404	1.27449e-143	AT1G48130	1-cysteine peroxiredoxin 1	LOC_Os07g44430	peroxiredoxin, putative, expressed
	Bradi3g50100	3.92384	0.00263384	3.89873	4.45201e-82	AT1G62710	beta vacuolar processing enzyme	LOC_Os02g43010	vacuolar-processing enzyme precursor, putative, expressed
	Bradi3g36330	4.29988	0.0105154	4.31108	3.87783e-19	AT4G13310	cytochrome P450, family 71, subfamily A, polypeptide 20	LOC_Os08g01510	cytochrome P450, putative, expressed
	Bradi1g73840	4.34795	0.0389695	4.2685	4.22472e-80	AT2G18340	late embryogenesis abundant domain-containing protein / LEA domain-containing protein	LOC_Os03g07180	embryonic protein DC-8, putative, expressed
	Bradi2g47191	4.47556	0.0251027	4.43102	5.37715e-34	AT5G38280	PR5-like receptor kinase	LOC_Os01g49580	Protein kinase domain containing protein, expressed
	Bradi2g36687	4.54009	0.0104356	4.53676	2.76418e-70	AT1G54870	NAD(P)-binding Rossmann-fold superfamily protein	LOC_Os05g04870	oxidoreductase, short chain dehydrogenase/reductase family protein, putative, expressed
	Bradi3g13150	4.61622	0.0171664	4.59186	7.34484e-37	AT3G12960		LOC_Os08g01370	expressed protein
	Bradi1g63816	4.96668	0.0444547	4.88155	1.093e-132	AT3G53040	late embryogenesis abundant protein, putative / LEA protein, putative	LOC_Os03g20680	late embryogenesis abundant protein 1, putative, expressed
	Bradi5g08290	5.05854	0.014342	4.93335	3.67112e-44	AT5G50600	hydroxysteroid dehydrogenase 1	LOC_Os04g32070	dehydrogenase/reductase, putative, expressed
	Bradi1g74607	5.45593	0.00360269	5.44592	1.18753e-79	AT2G21720	Plant protein of unknown function (DUF639)	LOC_Os03g06180	expressed protein
	Bradi1g71350	5.74126	0.000545884	5.63556	1.19757e-195	AT2G18540	RmlC-like cupins superfamily protein	LOC_Os03g10110	cupin domain containing protein, expressed
	Bradi4g00713	5.81275	2.29654e-07	5.81382	2.04196e-48	AT1G48720		LOC_Os12g15530	retrotransposon protein, putative, unclassified, expressed
	Bradi2g22460	6.14845	2.6206e-05	6.07226	1.85584e-283	AT5G01670	NAD(P)-linked oxidoreductase superfamily protein	LOC_Os05g39690	oxidoreductase, aldo/keto reductase family protein, putative, expressed
	Bradi2g02380	6.64963	0.00223776	6.74711	6.60565e-116	AT5G54160	O-methyltransferase 1	LOC_Os08g06100	O-methyltransferase, putative, expressed
	Bradi5g15410	6.86981	0.000792943	6.64119	6.85619e-108	AT5G55240	ARABIDOPSIS THALIANA PEROXYGENASE 2	LOC_Os04g43170	caleosin related protein, putative, expressed
	Bradi3g17850	7.30598	6.87982e-06	7.25912	6.37946e-196	AT2G02130	low-molecular-weight cysteine-rich 68	LOC_Os02g41904	DEF7 - Defensin and Defensin-like DEFL family, expressed
	Bradi3g17842	7.41045	2.06733e-06	7.46047	1.47383e-149	AT5G63660	Scorpion toxin-like knottin superfamily protein	LOC_Os03g03810	DEF8 - Defensin and Defensin-like DEFL family, expressed
	Bradi1g11750	7.9333	0.000285172	7.70709	4.73253e-161	AT3G01570	Oleosin family protein	LOC_Os03g49190	oleosin, putative, expressed
	Bradi1g05910	8.34724	2.48007e-05	8.19053	0	AT3G22640	cupin family protein	LOC_Os03g57960	cupin domain containing protein, expressed
	Bradi4g22290	8.4217	7.76958e-06	8.14865	0	AT5G66400	Dehydrin family protein	LOC_Os11g26780	dehydrin, putative, expressed
Shoot
	Bradi3g31727	-7.48749	1.21012e-05	-7.56028	2.72655e-60	AT1G10360	glutathione S-transferase TAU 18	LOC_Os10g38470	glutathione S-transferase, putative, expressed
	Bradi1g74970	-7.00173	4.26743e-06	-6.88023	8.64085e-58			LOC_Os03g05700	expressed protein
	Bradi2g44290	-6.75795	4.41536e-05	-6.6737	6.57039e-122	AT3G14690	cytochrome P450, family 72, subfamily A, polypeptide 15	LOC_Os01g43774	cytochrome P450 72A1, putative, expressed
	Bradi1g74980	-6.47555	2.60025e-08	-6.3687	4.10598e-67	AT4G39235		LOC_Os03g05700	expressed protein
	Bradi3g31720	-6.43417	0.0205328	-6.66416	7.24622e-89	AT1G10360	glutathione S-transferase TAU 18	LOC_Os10g38640	glutathione S-transferase, putative, expressed
	Bradi4g32020	-6.0134	8.40467e-06	-5.96211	1.79264e-93	AT3G48850	phosphate transporter 3;2	LOC_Os09g28160	phosphate carrier protein, mitochondrial precursor, putative, expressed
	Bradi4g36968	-5.95182	0.00135477	-5.84496	5.49202e-25	AT3G16520	UDP-glucosyl transferase 88A1	LOC_Os01g53350	anthocyanidin 5,3-O-glucosyltransferase, putative, expressed
	Bradi2g48540	-5.83252	6.7411e-05	-5.69809	3.13475e-28			LOC_Os01g32670	expressed protein
	Bradi2g41000	-5.82046	3.20488e-11	-5.63877	2.01159e-19			LOC_Os01g32670	expressed protein
	Bradi5g20547	-5.45884	8.04964e-06	-5.34254	3.74719e-72	AT3G22360	alternative oxidase 1B	LOC_Os04g51160	transposon protein, putative, unclassified, expressed
	Bradi2g10857	-5.37556	5.45259e-35	-5.31386	8.19395e-80	AT3G55620	Translation initiation factor IF6	LOC_Os01g17330	eukaryotic translation initiation factor 6, putative, expressed
	Bradi1g74770	-5.06412	3.26525e-05	-4.95969	8.81761e-54	AT4G38540	FAD/NAD(P)-binding oxidoreductase family protein	LOC_Os03g05910	expressed protein
	Bradi1g24620	-5.05246	0.000810954	-4.92905	2.8306e-53	AT2G29990	alternative NAD(P)H dehydrogenase 2	LOC_Os07g37730	NADH-ubiquinone oxidoreductase, mitochondrial precursor, putative, expressed
	Bradi2g44820	-4.91703	5.49858e-08	-4.83989	2.37909e-63	AT2G15480	UDP-glucosyl transferase 73B5	LOC_Os01g45110	anthocyanin 3-O-beta-glucosyltransferase, putative, expressed
	Bradi2g47360	-4.78006	0.00478179	-4.73327	4.0539e-49	AT3G62150	P-glycoprotein 21	LOC_Os01g50100	ABC transporter, ATP-binding protein, putative, expressed
	Bradi2g47400	-4.74557	4.26743e-06	-4.71674	7.24634e-82	AT2G47000	ATP binding cassette subfamily B4	LOC_Os01g50160	MDR-like ABC transporter, putative, expressed
	Bradi2g33150	-4.60185	5.41918e-05	-4.52552	1.01735e-57	AT4G33050	calmodulin-binding family protein	LOC_Os05g10840	calmodulin-binding protein, putative, expressed
	Bradi1g51540	-4.55524	0.00178792	-4.50926	4.1249e-69	AT2G36530	Enolase	LOC_Os06g04510	enolase, putative, expressed
	Bradi2g41010	-4.51718	2.31513e-29	-4.46222	1.07834e-36			LOC_Os01g32670	expressed protein
	Bradi1g71630	-4.44555	4.05224e-10	-4.36888	3.81527e-21	AT4G25880	pumilio 6	LOC_Os03g09300	pumilio-family RNA binding repeat containing protein, expressed
	Bradi3g10390	-4.36704	4.10208e-12	-4.31757	8.04636e-29	AT4G19210	RNAse l inhibitor protein 2	LOC_Os02g18180	ATP-binding cassette sub-family E member 1, putative, expressed
	Bradi3g31100	-4.29621	6.65226e-05	-4.20783	3.84e-11	AT4G13780	methionine--tRNA ligase, putative / methionyl-tRNA synthetase, putative / MetRS, putative	LOC_Os10g26050	methionyl-tRNA synthetase, putative, expressed
	Bradi1g77491	-4.29439	4.4913e-06	-4.18632	1.08403e-14
	Bradi2g48160	-4.1217	3.01228e-05	-4.06618	1.20991e-65	AT3G01280	voltage dependent anion channel 1	LOC_Os01g51770	outer mitochondrial membrane porin, putative, expressed
	Bradi2g03265	-4.06458	0.0355074	-3.97133	3.36593e-33
	Bradi3g31787	-4.02826	0.00153305	-3.94666	4.53954e-35	AT1G10360	glutathione S-transferase TAU 18	LOC_Os10g38590	glutathione S-transferase, N-terminal domain containing protein, expressed
	Bradi3g31777	-3.93905	4.85927e-06	-3.87663	1.24368e-55	AT1G10360	glutathione S-transferase TAU 18	LOC_Os10g38160	glutathione S-transferase, putative, expressed
	Bradi2g44150	-3.93024	1.57477e-14	-3.87552	7.85006e-49	AT3G14680	cytochrome P450, family 72, subfamily A, polypeptide 14	LOC_Os01g43750	cytochrome P450 72A1, putative, expressed
	Bradi1g21922	-3.82225	6.54892e-05	-3.76968	1.18544e-57
	Bradi5g20540	-3.82072	8.21937e-06	-3.75393	6.79262e-42	AT3G22370	alternative oxidase 1A	LOC_Os04g51150	transposon protein, putative, unclassified, expressed
	Bradi3g60470	-3.69233	0.00109741	-3.64655	9.98976e-51	AT4G33540	metallo-beta-lactamase family protein	LOC_Os02g58270	metallo-beta-lactamase family protein, putative, expressed
	Bradi3g31750	-3.69212	0.0209086	-3.69492	2.16517e-25	AT1G10370	Glutathione S-transferase family protein	LOC_Os10g38470	glutathione S-transferase, putative, expressed
	Bradi5g03380	-3.63749	0.00162082	-3.56859	1.30538e-34	AT2G43820	UDP-glucosyltransferase 74F2	LOC_Os04g12960	UDP-glucoronosyl/UDP-glucosyl transferase, putative, expressed
	Bradi1g69917	-3.61139	0.0166675	-3.56109	2.23467e-12
	Bradi5g18040	-3.57614	0.0143619	-3.49541	2.19881e-33	AT2G15490	UDP-glycosyltransferase 73B4	LOC_Os04g46980	cis-zeatin O-glucosyltransferase, putative, expressed
	Bradi2g28050	-3.55406	0.00652438	-3.4924	1.798e-21	AT2G36170	Ubiquitin supergroup;Ribosomal protein L40e	LOC_Os09g31019	ubiquitin fusion protein, putative, expressed
	Bradi2g49067	-3.47482	0.00052448	-3.42103	4.66104e-50	AT3G16520	UDP-glucosyl transferase 88A1	LOC_Os01g53350	anthocyanidin 5,3-O-glucosyltransferase, putative, expressed
	Bradi4g22656	-3.4234	9.13799e-10	-3.3693	2.26882e-27	0	0	0	0
	Bradi4g29530	-3.2453	0.00107455	-3.1887	1.52741e-19	AT3G28210	zinc finger (AN1-like) family protein	LOC_Os09g21710	AN1-like zinc finger domain containing protein, expressed
	Bradi2g33312	-3.18055	3.56321e-09	-3.12615	2.30144e-14	0	0	0	0
	Bradi3g31850	-3.05629	0.00273271	-3.00079	3.45192e-35	AT1G10370	Glutathione S-transferase family protein	LOC_Os10g38700	glutathione S-transferase, putative, expressed
	Bradi4g45010	-3.00549	0.00028821	-2.96572	4.78467e-32	AT3G47340	glutamine-dependent asparagine synthase 1	LOC_Os06g15420	asparagine synthetase, putative, expressed
	Bradi1g30020	-2.89826	6.82063e-08	-2.85232	9.42188e-22	AT4G35770	Rhodanese/Cell cycle control phosphatase superfamily protein	LOC_Os06g50930	rhodanese-like domain containing protein, putative, expressed
	Bradi5g14341	-2.87202	0.0042514	-2.78714	7.18323e-07	0	0	0	0
	Bradi5g21410	-2.86294	0.00306159	-2.77996	2.94467e-06	AT3G26220	cytochrome P450, family 71, subfamily B, polypeptide 3	LOC_Os02g17760	cytochrome P450, putative, expressed
	Bradi3g49460	-2.81774	6.62698e-09	-2.77748	7.98677e-28	AT5G20710	beta-galactosidase 7	LOC_Os01g34920	beta-galactosidase precursor, putative, expressed
	Bradi2g46345	-2.7537	1.40424e-05	-2.70113	3.48558e-12	0	0	LOC_Os01g48360	expressed protein
	Bradi1g45950	-2.75248	0.000275244	-2.69024	7.04058e-12	AT2G36800	don-glucosyltransferase 1	LOC_Os03g24430	cytokinin-O-glucosyltransferase 3, putative, expressed
	Bradi2g04700	-2.66478	0.00910142	-2.61092	1.30106e-24	AT2G36800	don-glucosyltransferase 1	LOC_Os10g09990	cytokinin-O-glucosyltransferase 3, putative, expressed
	Bradi2g55070	-2.64514	0.0209551	-2.59539	8.44784e-18	AT2G37970	SOUL heme-binding family protein	LOC_Os01g63210	SOUL heme-binding protein, putative, expressed
	Bradi5g20557	-2.60529	0.00185058	-2.56273	2.1017e-30	AT3G22370	alternative oxidase 1A	LOC_Os04g51160	transposon protein, putative, unclassified, expressed
	Bradi1g06980	-2.58722	0.00345602	-2.54015	7.29455e-30	AT2G35795	Chaperone DnaJ-domain superfamily protein	LOC_Os03g56540	heat shock protein DnaJ, putative, expressed
	Bradi1g65841	-2.57981	1.64283e-11	-2.53811	1.37205e-08	0	0	LOC_Os03g17670	expressed protein
	Bradi1g37930	-2.55018	1.02358e-05	-2.50362	7.97811e-10	AT5G56550	oxidative stress 3	LOC_Os06g36390	expressed protein
	Bradi4g31582	-2.52694	0.016647	-2.43862	2.35894e-06	AT1G55230	Family of unknown function (DUF716)	LOC_Os09g27260	plant viral response family protein, putative, expressed
	Bradi1g69710	-2.52016	0.0375086	-2.4663	7.99596e-24	AT5G26340	Major facilitator superfamily protein	LOC_Os03g11900	transporter family protein, putative, expressed
	Bradi1g68807	-2.49802	0.0174254	-2.45131	1.56724e-22	AT5G17330	glutamate decarboxylase	LOC_Os03g13300	glutamate decarboxylase, putative, expressed
	Bradi1g48050	-2.49354	0.00735783	-2.44723	2.17396e-27	AT5G20250	Raffinose synthase family protein	LOC_Os06g07600	uncharacterized glycosyltransferase, putative, expressed
	Bradi2g33307	-2.47062	4.57761e-06	-2.42339	6.93068e-10	AT4G29230	NAC domain containing protein 75	LOC_Os01g09550	no apical meristem protein, putative, expressed
	Bradi2g23060	-2.46131	0.000110671	-2.40586	0.000191691	AT3G55240	Plant protein 1589 of unknown function	LOC_Os05g38680	plant-specific domain TIGR01589 family protein, expressed
	Bradi4g22653	-2.44768	1.4866e-07	-2.405	4.2454e-21	0	0	LOC_Os11g10470	expressed protein
	Bradi3g30510	-2.43733	0.00200122	-2.38981	6.03718e-26	AT1G64940	cytochrome P450, family 87, subfamily A, polypeptide 6	LOC_Os10g37110	transposon protein, putative, unclassified, expressed
	Bradi2g04577	-2.42592	6.62698e-09	-2.39033	1.2097e-24	AT3G13080	multidrug resistance-associated protein 3	LOC_Os01g07870	ABC transporter family protein, putative, expressed
	Bradi3g20922	-2.41672	0.0165499	-2.34504	0.000134491	0	0	LOC_Os10g06690	expressed protein
	Bradi1g04620	-2.40666	0.000840255	-2.35356	2.57235e-08	AT5G19855	Chaperonin-like RbcX protein	LOC_Os03g59320	expressed protein
	Bradi1g55488	-2.33653	0.00424994	-2.27037	0.00136162	0	0	0	0
	Bradi1g02210	-2.32915	0.0014002	-2.28242	2.14832e-10	AT1G16130	wall associated kinase-like 2	LOC_Os03g62430	OsWAK28 - OsWAK receptor-like protein kinase, expressed
	Bradi4g11580	-2.32392	0.00543171	-2.27697	3.067e-22	AT5G53970	Tyrosine transaminase family protein	LOC_Os11g42510	tyrosine aminotransferase, putative, expressed
	Bradi3g46710	-2.32293	0.00282057	-2.27805	4.3883e-24	0	0	LOC_Os02g36530	expressed protein
	Bradi5g03370	-2.2724	4.20332e-05	-2.22911	6.01702e-19	AT1G05675	UDP-Glycosyltransferase superfamily protein	LOC_Os04g12960	UDP-glucoronosyl/UDP-glucosyl transferase, putative, expressed
	Bradi1g37200	-2.23305	0.00967537	-2.17043	0.00112697	AT1G49760	poly(A) binding protein 8	LOC_Os06g38980	polyadenylate-binding protein, putative, expressed
	Bradi2g10880	-2.20105	0.002173	-2.16671	6.70237e-10	0	0	LOC_Os01g17396	expressed protein
	Bradi3g30260	-2.15588	6.09465e-05	-2.11107	2.06205e-10	AT5G23750	Remorin family protein	LOC_Os10g36000	remorin C-terminal domain containing protein, putative, expressed
	Bradi1g74760	-2.13389	0.011391	-2.09032	5.39111e-21	AT4G38540	FAD/NAD(P)-binding oxidoreductase family protein	LOC_Os03g05920	expressed protein
	Bradi3g60160	-2.10821	0.0266424	-2.06933	3.17515e-17	AT4G33150	lysine-ketoglutarate reductase/saccharopine dehydrogenase bifunctional enzyme	LOC_Os02g54254	saccharopine dehydrogenase, putative, expressed
	Bradi1g12130	-2.10085	1.2833e-10	-2.07247	9.02131e-19	AT1G29930	chlorophyll A/B binding protein 1	LOC_Os01g41710	chlorophyll A-B binding protein, putative, expressed
	Bradi5g11790	-2.09992	0.000788359	-2.06229	1.54762e-07	AT4G37030	0	LOC_Os04g37670	steroid nuclear receptor, ligand-binding, putative, expressed
	Bradi2g44860	-2.08805	6.09465e-05	-2.06935	1.78847e-08	0	0	0	0
	Bradi1g38250	-1.99976	0.0380399	-1.94275	1.06609e-05	AT5G44410	FAD-binding Berberine family protein	LOC_Os06g35700	reticuline oxidase-like protein precursor, putative, expressed
	Bradi2g11550	-1.97351	8.79753e-07	-1.93384	3.48558e-12	AT3G62410	CP12 domain-containing protein 2	LOC_Os01g19740	calvin cycle protein CP12, putative, expressed
	Bradi1g10840	-1.97165	0.00021488	-1.93235	1.58873e-06	AT5G49690	UDP-Glycosyltransferase superfamily protein	LOC_Os03g49524	anthocyanidin 3-O-glucosyltransferase, putative, expressed
	Bradi5g03390	-1.96251	0.000132703	-1.92454	5.72015e-18	AT1G05675	UDP-Glycosyltransferase superfamily protein	LOC_Os04g12970	UDP-glucoronosyl/UDP-glucosyl transferase, putative, expressed
	Bradi4g03987	-1.9577	0.0331603	-1.91584	0.00458162	0	0	0	0
	Bradi1g28810	-1.94658	0.0291669	-1.90298	0.00202478	AT1G68280	Thioesterase superfamily protein	LOC_Os02g44200	thioesterase family protein, putative, expressed
	Bradi4g02552	-1.94479	0.0042514	-1.89595	0.000160111	AT3G46530	NB-ARC domain-containing disease resistance protein	LOC_Os08g28540	resistance protein LR10, putative, expressed
	Bradi1g47030	-1.90515	0.0148065	-1.85813	0.00026824	AT4G35160	O-methyltransferase family protein	LOC_Os12g25450	O-methyltransferase, putative, expressed
	Bradi2g13020	-1.88263	9.60563e-06	-1.84574	7.39584e-13	AT3G62760	Glutathione S-transferase family protein	LOC_Os01g27210	glutathione S-transferase, putative, expressed
	Bradi2g11740	-1.8524	0.0227109	-1.80809	3.76618e-15	AT2G41380	S-adenosyl-L-methionine-dependent methyltransferases superfamily protein	LOC_Os01g20206	methyltransferase, putative, expressed
	Bradi2g42260	-1.82235	0.0305429	-1.77456	2.03849e-12	AT1G10360	glutathione S-transferase TAU 18	LOC_Os10g38710	glutathione S-transferase, putative, expressed
	Bradi5g18870	-1.78688	0.00152688	-1.74759	0.00557385	AT4G25433	peptidoglycan-binding LysM domain-containing protein	LOC_Os04g48380	lysM domain containing protein, putative, expressed
	Bradi2g13010	-1.7324	0.000245355	-1.69154	7.02586e-07	AT3G62760	Glutathione S-transferase family protein	LOC_Os01g27210	glutathione S-transferase, putative, expressed
	Bradi2g44856	-1.72607	3.04888e-08	-1.6948	1.73527e-12	AT5G14740	carbonic anhydrase 2	LOC_Os01g45274	carbonic anhydrase, chloroplast precursor, putative, expressed
	Bradi4g35940	-1.71521	0.000199218	-1.67321	3.07251e-13	AT3G48310	cytochrome P450, family 71, subfamily A, polypeptide 22	LOC_Os09g36080	cytochrome P450, putative, expressed
	Bradi1g54977	-1.71479	0.0424247	-1.6656	3.03061e-05	AT2G27880	Argonaute family protein	LOC_Os03g58600	PAZ domain containing protein, putative, expressed
	Bradi1g59870	-1.69516	0.00366824	-1.65081	1.06893e-10	AT5G01410	Aldolase-type TIM barrel family protein	LOC_Os07g01020	SOR/SNZ family protein, putative, expressed
	Bradi2g24220	-1.6839	5.01031e-05	-1.65113	7.90295e-05	AT2G05920	Subtilase family protein	LOC_Os05g36010	OsSub47 - Putative Subtilisin homologue, expressed
	Bradi3g17935	-1.67134	8.51941e-05	-1.6318	1.1972e-12	0	0	0	0
	Bradi5g19330	-1.66901	0.000122888	-1.62996	5.03742e-11	AT5G56550	oxidative stress 3	LOC_Os02g45930	expressed protein
	Bradi2g45130	-1.66327	0.00729138	-1.62472	0.000261186	AT5G19970	0	LOC_Os01g45900	OsFBX20 - F-box domain containing protein, expressed
	Bradi1g17440	-1.64556	0.00594695	-1.60228	0.000336472	AT5G18270	Arabidopsis NAC domain containing protein 87	LOC_Os03g21030	no apical meristem protein, putative, expressed
	Bradi1g64987	-1.64151	0.0490065	-1.58876	5.50428e-05	AT3G51680	NAD(P)-binding Rossmann-fold superfamily protein	LOC_Os03g18740	oxidoreductase, short chain dehydrogenase/reductase family, putative, expressed
	Bradi2g60898	-1.63708	0.0273216	-1.60464	0.00322734	AT5G48930	hydroxycinnamoyl-CoA shikimate/quinate hydroxycinnamoyl transferase	LOC_Os08g43040	transferase family protein, putative, expressed
	Bradi3g52780	-1.6236	0.00804916	-1.58419	0.000245296	AT2G21620	Adenine nucleotide alpha hydrolases-like superfamily protein	LOC_Os02g47650	universal stress protein domain containing protein, putative, expressed
	Bradi3g46790	-1.61738	0.0030931	-1.57217	2.30478e-05	AT2G02860	sucrose transporter 2	LOC_Os02g36700	sucrose transporter BoSUT1, putative, expressed
	Bradi5g16160	-1.60999	0.0023531	-1.57023	1.50367e-05	AT1G65730	YELLOW STRIPE like 7	LOC_Os04g44300	transposon protein, putative, unclassified, expressed
	Bradi2g58860	-1.59668	0.00729399	-1.55442	0.000179767	AT1G04920	sucrose phosphate synthase 3F	LOC_Os01g69030	sucrose-phosphate synthase, putative, expressed
	Bradi1g19054	-1.59629	0.0359671	-1.56821	0.00545119	0	0	0	0
	Bradi2g50470	-1.59269	0.00139349	-1.55512	3.83131e-08	AT1G52240	RHO guanyl-nucleotide exchange factor 11	LOC_Os01g55510	dynein light chain type 1 domain containing protein, expressed
	Bradi1g77867	-1.54701	0.000580471	-1.51247	0.00183906	AT2G32500	Stress responsive alpha-beta barrel domain protein	LOC_Os03g02020	stress responsive A/B Barrel domain containing protein, expressed
	Bradi1g77330	-1.54263	6.83627e-05	-1.51337	0.00124057	AT4G23010	UDP-galactose transporter 2	LOC_Os03g02670	transporter family protein, putative, expressed
	Bradi1g69110	-1.54222	0.0359212	-1.49669	0.00920713	AT4G37850	basic helix-loop-helix (bHLH) DNA-binding superfamily protein	LOC_Os03g12760	helix-loop-helix DNA-binding domain containing protein, expressed
	Bradi4g40250	-1.54108	0.0212177	-1.49681	0.0114311	AT1G78600	light-regulated zinc finger protein 1	LOC_Os12g10660	B-box zinc finger family protein, putative, expressed
	Bradi2g52110	-1.53753	1.10182e-06	-1.50716	2.87657e-05	AT2G23620	methyl esterase 1	LOC_Os01g57770	OsPOP4 - Putative Prolyl Oligopeptidase homologue, expressed
	Bradi5g21531	-1.52649	4.26743e-06	-1.4935	4.83834e-08	0	0	0	0
	Bradi4g20197	-1.52076	0.000236382	-1.49422	4.99857e-11	AT1G78060	Glycosyl hydrolase family protein	LOC_Os11g18730	glycosyl hydrolase family 3 protein, putative, expressed
	Bradi1g35697	-1.50107	0.0333316	-1.4597	0.000227516	AT1G21000	PLATZ transcription factor family protein	LOC_Os06g41930	zinc-binding protein, putative, expressed
	Bradi4g06087	-1.4889	0.000135379	-1.45289	1.76454e-10	AT5G27380	glutathione synthetase 2	LOC_Os12g34380	glutathione synthetase, chloroplast precursor, putative, expressed
	Bradi2g12727	-1.48086	2.88285e-06	-1.44671	3.06992e-10	AT2G47800	multidrug resistance-associated protein 4	LOC_Os01g25386	multidrug resistance-associated protein, putative, expressed
	Bradi3g29120	-1.48021	0.0409883	-1.44325	0.0212284	AT1G70520	cysteine-rich RLK (RECEPTOR-like protein kinase) 2	LOC_Os11g28104	TKL_IRAK_DUF26-lf.4 - DUF26 kinases have homology to DUF26 containing loci, expressed
	Bradi1g63720	-1.47245	0.00995547	-1.43302	0.0108024	AT5G56340	RING/U-box superfamily protein	LOC_Os03g20870	zinc finger, C3HC4 type domain containing protein, expressed
	Bradi4g36601	-1.47197	0.00857496	-1.43404	3.11387e-09	AT3G54820	plasma membrane intrinsic protein 2;5	LOC_Os09g36930	aquaporin protein, putative, expressed
	Bradi1g07010	-1.46435	0.00337235	-1.42903	0.0112911	AT2G18470	roline-rich extensin-like receptor kinase 4	LOC_Os03g56470	protein kinase family protein, putative, expressed
	Bradi4g44970	-1.44959	0.0148065	-1.40941	0.013595	AT1G76640	Calcium-binding EF-hand family protein	LOC_Os12g01400	OsCML26 - Calmodulin-related calcium sensor protein, expressed
	Bradi1g44680	-1.44564	0.0046871	-1.4044	1.81944e-05	AT3G48180	0	LOC_Os02g50710	expressed protein
	Bradi1g36260	-1.43725	0.000213564	-1.40637	3.51115e-09	AT4G26530	Aldolase superfamily protein	LOC_Os06g40640	fructose-bisphospate aldolase isozyme, putative, expressed
	Bradi5g24640	-1.43444	0.000749885	-1.39883	0.000589687	AT5G47770	farnesyl diphosphate synthase 1	LOC_Os04g56230	polyprenyl synthetase, putative, expressed
	Bradi2g44180	-1.43079	0.00282057	-1.39297	1.52831e-09	AT3G14680	cytochrome P450, family 72, subfamily A, polypeptide 14	LOC_Os01g43740	cytochrome P450 72A1, putative, expressed
	Bradi2g04760	-1.42395	0.0167392	-1.38295	3.51115e-09	AT3G53150	UDP-glucosyl transferase 73D1	LOC_Os01g08110	flavonol-3-O-glycoside-7-O-glucosyltransferase 1, putative, expressed
	Bradi4g30060	-1.42022	6.58721e-10	-1.39147	5.68129e-09	AT3G47470	light-harvesting chlorophyll-protein complex I subunit A4	LOC_Os08g33820	chlorophyll A-B binding protein, putative, expressed
	Bradi1g06695	-1.41663	2.31539e-05	-1.38514	1.59302e-09	0	0	0	0
	Bradi2g11940	-1.39918	0.0095691	-1.35651	3.18646e-06	AT4G02380	senescence-associated gene 21	LOC_Os01g21250	late embryogenesis abundant protein, putative, expressed
	Bradi4g07100	-1.39404	0.000220476	-1.36562	0.000518063	AT1G78160	pumilio 7	LOC_Os12g31000	pumilio-family RNA binding repeat domain containing protein, expressed
	Bradi3g14000	-1.38381	4.26743e-06	-1.34931	5.30556e-08	AT5G63190	MA3 domain-containing protein	LOC_Os08g02690	MA3 domain containing protein, expressed
	Bradi2g53610	-1.38312	0.0148078	-1.34702	0.0221681	AT1G06920	ovate family protein 4	LOC_Os01g60810	DUF623 domain containing protein, expressed
	Bradi5g08480	-1.38225	0.000737118	-1.35481	1.8398e-08	0	0	LOC_Os04g32800	basic proline-rich protein, putative, expressed
	Bradi4g35356	-1.37854	0.0433178	-1.33715	5.62245e-05	AT2G43840	UDP-glycosyltransferase 74 F1	LOC_Os09g34250	UDP-glucoronosyl and UDP-glucosyl transferase domain containing protein, expressed
	Bradi3g07280	-1.37441	0.0459279	-1.33597	0.0369983	AT2G04160	Subtilisin-like serine endopeptidase family protein	LOC_Os02g10520	OsSub12 - Putative Subtilisin homologue, expressed
	Bradi4g42517	-1.35873	0.000901468	-1.32456	0.0146895	AT3G52820	purple acid phosphatase 22	LOC_Os11g05400	Ser/Thr protein phosphatase family protein, putative, expressed
	Bradi4g02570	-1.35819	0.00256221	-1.32585	0.0136029	AT5G28770	bZIP transcription factor family protein	LOC_Os12g40920	bZIP transcription factor domain containing protein, expressed
	Bradi1g67640	-1.35568	0.00338128	-1.31966	0.00136162	AT1G13340	Regulator of Vps4 activity in the MVB pathway protein	LOC_Os03g15230	DUF292 domain containing protein, expressed
	Bradi2g43640	-1.35419	0.000150758	-1.32125	4.99961e-08	AT1G30820	CTP synthase family protein	LOC_Os01g43020	CTP synthase, putative, expressed
	Bradi3g46070	-1.35109	0.00923091	-1.31455	0.000109127	AT4G02600	Seven transmembrane MLO family protein	LOC_Os01g66510	MLO domain containing protein, putative, expressed
	Bradi4g07380	-1.3417	5.67132e-06	-1.31298	5.83582e-07	AT1G29930	chlorophyll A/B binding protein 1	LOC_Os01g41710	chlorophyll A-B binding protein, putative, expressed
	Bradi1g15680	-1.34157	0.00286753	-1.30435	4.82342e-08	AT3G21690	MATE efflux family protein	LOC_Os03g37490	MATE efflux family protein, putative, expressed
	Bradi2g47520	-1.3046	0.00804916	-1.26801	0.000129539	AT5G46530	AWPM-19-like family protein	LOC_Os01g50440	AWPM-19-like membrane family protein, putative, expressed
	Bradi5g25040	-1.30328	0.010354	-1.26833	0.0326653	AT5G38170	Bifunctional inhibitor/lipid-transfer protein/seed storage 2S albumin superfamily protein	LOC_Os03g02050	LTPL151 - Protease inhibitor/seed storage/LTP family protein precursor, expressed
	Bradi1g59440	-1.29999	0.00417779	-1.26311	0.0261209	AT5G54500	flavodoxin-like quinone reductase 1	LOC_Os05g42190	NADPH-dependent FMN reductase domain containing protein, expressed
	Bradi2g62165	-1.29718	0.00037992	-1.25235	0.0214551	0	0	0	0
	Bradi2g15630	-1.2919	1.04719e-08	-1.26001	1.81707e-07	AT3G25690	Hydroxyproline-rich glycoprotein family protein	LOC_Os12g01449	chloroplast unusual positioning protein, putative, expressed
	Bradi3g07190	-1.28545	4.37416e-06	-1.25533	4.59632e-07	AT1G61520	photosystem I light harvesting complex gene 3	LOC_Os02g10390	chlorophyll A-B binding protein, putative, expressed
	Bradi2g13610	-1.28176	0.00228398	-1.24803	2.03403e-05	AT3G54500	0	LOC_Os01g31360	expressed protein
	Bradi2g10027	-1.27812	0.0146968	-1.24299	1.66647e-05	AT3G43790	zinc induced facilitator-like 2	LOC_Os01g16260	major facilitator superfamily antiporter, putative, expressed
	Bradi3g49350	-1.27708	0.0205328	-1.23878	1.36206e-07	AT5G03230	Protein of unknown function, DUF584	LOC_Os02g41840	DUF584 domain containing protein, putative, expressed
	Bradi3g42627	-1.27495	4.19727e-05	-1.24702	1.29465e-06	AT5G57880	multipolar spindle 1	LOC_Os08g44180	expressed protein
	Bradi1g25727	-1.27126	0.0440118	-1.24066	0.00657082	AT4G23180	cysteine-rich RLK (RECEPTOR-like protein kinase) 10	LOC_Os07g34980	TKL_IRAK_DUF26-lh.9 - DUF26 kinases have homology to DUF26 containing loci, expressed
	Bradi3g31820	-1.26746	0.0237941	-1.22498	4.29166e-05	AT1G10360	glutathione S-transferase TAU 18	LOC_Os10g38590	glutathione S-transferase, N-terminal domain containing protein, expressed
	Bradi1g20050	-1.26367	0.0420012	-1.21806	6.36213e-05	AT4G01870	tolB protein-related	LOC_Os07g44410	WD40-like Beta Propeller Repeat family protein, expressed
	Bradi3g46033	-1.26235	0.0241105	-1.2229	0.0477118	AT1G63420	Arabidopsis thaliana protein of unknown function (DUF821)	LOC_Os04g45160	DTA2, putative, expressed
	Bradi2g56030	-1.25613	9.36048e-08	-1.2248	1.64591e-07	AT1G43670	Inositol monophosphatase family protein	LOC_Os01g64660	fructose-1,6-bisphosphatase, putative, expressed
	Bradi4g21800	-1.24991	0.00220712	-1.21344	2.57178e-07	AT1G33420	RING/FYVE/PHD zinc finger superfamily protein	LOC_Os11g12650	PHD-finger domain containing protein, putative, expressed
	Bradi5g19000	-1.24812	0.00380478	-1.21219	2.57178e-07	AT2G18050	histone H1-3	LOC_Os04g18090	histone H1, putative, expressed
	Bradi1g16580	-1.23527	0.00286753	-1.20768	4.15492e-06	AT5G05580	fatty acid desaturase 8	LOC_Os07g49310	omega-3 fatty acid desaturase, chloroplast precursor, putative, expressed
	Bradi4g09125	-1.23465	6.77283e-10	-1.20522	9.1879e-06	AT2G39730	rubisco activase	LOC_Os11g47970	AAA-type ATPase family protein, putative, expressed
	Bradi3g16515	-1.23087	0.000873611	-1.20078	3.62752e-07	AT1G01060	Homeodomain-like superfamily protein	LOC_Os08g06110	MYB family transcription factor, putative, expressed
	Bradi1g11250	-1.22297	0.0323045	-1.18504	0.0218074	AT1G13340	Regulator of Vps4 activity in the MVB pathway protein	LOC_Os03g50210	DUF292 domain containing protein, expressed
	Bradi5g26587	-1.22252	0.0206187	-1.18507	0.00277202	AT5G03540	exocyst subunit exo70 family protein A1	LOC_Os04g58880	exo70 exocyst complex subunit, putative, expressed
	Bradi4g36880	-1.22189	0.00128235	-1.18532	1.53708e-06	AT4G35780	ACT-like protein tyrosine kinase family protein	LOC_Os09g37230	protein kinase family protein, putative, expressed
	Bradi1g07120	-1.21888	0.00158438	-1.18699	0.015078	AT5G42760	Leucine carboxyl methyltransferase	LOC_Os03g56370	methyltransferase, putative, expressed
	Bradi4g08640	-1.21049	0.0104031	-1.1728	2.74829e-06	AT2G24100	0	LOC_Os09g04160	expressed protein
	Bradi2g47130	-1.21035	0.00298392	-1.18024	0.00865083	AT1G66840	Plant protein of unknown function (DUF827)	LOC_Os01g49740	expressed protein
	Bradi3g50690	-1.20635	0.017633	-1.17148	0.0150221	AT5G47450	tonoplast intrinsic protein 2;3	LOC_Os02g44080	aquaporin protein, putative, expressed
	Bradi3g46030	-1.20197	0.000458919	-1.16575	8.263e-06	AT1G53820	RING/U-box superfamily protein	LOC_Os02g35329	RING-H2 finger protein ATL3F, putative, expressed
	Bradi2g55050	-1.19188	0.0120421	-1.15652	1.95833e-05	AT3G09220	laccase 7	LOC_Os01g63190	laccase precursor protein, putative, expressed
	Bradi4g00300	-1.18024	0.0146968	-1.14302	0.006141	AT1G29700	Metallo-hydrolase/oxidoreductase superfamily protein	LOC_Os12g44370	expressed protein
	Bradi2g59650	-1.17389	0.00187212	-1.14438	0.00246041	AT1G02850	beta glucosidase 11	LOC_Os01g70520	Os1bglu5 - beta-glucosidase homologue, similar to G. max isohydroxyurate hydrolase, expressed
	Bradi3g60517	-1.17182	0.0168152	-1.13804	0.023472	AT3G19900	0	LOC_Os02g58310	expressed protein
	Bradi1g60030	-1.1707	6.77283e-10	-1.14034	0.000452524	AT4G14540	nuclear factor Y, subunit B3	LOC_Os03g29970	histone-like transcription factor and archaeal histone, putative, expressed
	Bradi4g31030	-1.16361	0.00113353	-1.12995	5.37687e-06	AT5G20910	RING/U-box superfamily protein	LOC_Os09g26400	zinc finger, C3HC4 type domain containing protein, expressed
	Bradi3g47550	-1.16172	5.64175e-05	-1.13536	6.12631e-06	AT3G26570	phosphate transporter 2;1	LOC_Os02g38020	inorganic phosphate transporter 2-1, chloroplast precursor, putative, expressed
	Bradi3g46880	-1.16168	0.00770137	-1.13343	0.00613065	AT1G14150	PsbQ-like 2	LOC_Os02g36850	oxygen evolving enhancer protein 3, identical, putative, expressed
	Bradi5g20760	-1.15705	0.000787121	-1.12776	0.0118951	AT5G10650	RING/U-box superfamily protein	LOC_Os04g51400	zinc finger, C3HC4 type domain containing protein, expressed
	Bradi2g16290	-1.15685	3.70295e-05	-1.12655	3.00867e-05	AT2G34420	photosystem II light harvesting complex gene B1B2	LOC_Os01g41710	chlorophyll A-B binding protein, putative, expressed
	Bradi2g61500	-1.152	8.09041e-09	-1.12324	2.52821e-06	AT1G44446	Pheophorbide a oxygenase family protein with Rieske [2Fe-2S] domain	LOC_Os10g41780	chlorophyllide a oxygenase, chloroplast precursor, putative, expressed
	Bradi5g27650	-1.14449	0.000311284	-1.11533	0.0105646	AT2G13610	ABC-2 type transporter family protein	LOC_Os01g42900	ABC-2 type transporter domain containing protein, expressed
	Bradi1g54210	-1.14263	0.0228564	-1.10567	4.47653e-06	AT3G57520	seed imbibition 2	LOC_Os07g10840	uncharacterized glycosyltransferase, putative, expressed
	Bradi3g32100	-1.14074	2.97306e-06	-1.11113	3.67524e-06	AT2G46820	photosystem I P subunit	LOC_Os10g39150	expressed protein
	Bradi1g41957	-1.14071	0.00907668	-1.11001	0.0270782	AT1G70820	phosphoglucomutase, putative / glucose phosphomutase, putative	LOC_Os06g28194	expressed protein
	Bradi1g43710	-1.13834	0.000204963	-1.10956	0.00018558	AT2G20570	GBF\'s pro-rich region-interacting factor 1	LOC_Os06g24070	myb-like DNA-binding domain containing protein, expressed
	Bradi1g76330	-1.13738	2.91586e-06	-1.10724	6.89271e-06	AT4G35090	catalase 2	LOC_Os03g03910	catalase domain containing protein, expressed
	Bradi1g24760	-1.13421	0.000133078	-1.10451	2.10882e-05	AT5G54270	light-harvesting chlorophyll B-binding protein 3	LOC_Os07g37550	chlorophyll A-B binding protein, putative, expressed
	Bradi4g08500	-1.13136	1.29075e-08	-1.10048	0.000105973	AT1G67090	ribulose bisphosphate carboxylase small chain 1A	LOC_Os12g17600	ribulose bisphosphate carboxylase small chain, chloroplast precursor, putative, expressed
	Bradi2g39200	-1.13067	0.000618138	-1.09585	2.52491e-05	AT5G02160	0	LOC_Os05g01950	expressed protein
	Bradi1g47250	-1.12524	2.11037e-05	-1.09401	0.000156256	AT1G64980	Nucleotide-diphospho-sugar transferases superfamily protein	LOC_Os07g23120	expressed protein
	Bradi3g10730	-1.11852	0.00857496	-1.07945	2.55516e-05	AT1G68670	myb-like transcription factor family protein	LOC_Os02g22020	MYB family transcription factor, putative, expressed
	Bradi1g36130	-1.11754	5.40259e-07	-1.08637	0.00153114	AT3G29240	Protein of unknown function (DUF179)	LOC_Os10g18370	transcriptional regulator, putative, expressed
	Bradi4g40170	-1.11474	0.0342243	-1.08207	7.96204e-06	AT2G02380	glutathione S-transferase (class zeta) 2	LOC_Os12g10730	glutathione S-transferase, putative, expressed
	Bradi2g11900	-1.11451	0.0209086	-1.07705	6.99412e-06	AT3G06850	2-oxoacid dehydrogenases acyltransferase family protein	LOC_Os01g21160	2-oxo acid dehydrogenases acyltransferase domain containing protein, expressed
	Bradi2g11860	-1.11231	0.012255	-1.08249	0.00017832	AT3G14310	pectin methylesterase 3	LOC_Os01g21034	pectinesterase, putative, expressed
	Bradi2g42040	-1.11025	4.26743e-06	-1.0815	0.00207555	AT1G74730	Protein of unknown function (DUF1118)	LOC_Os01g40310	expressed protein
	Bradi2g33380	-1.10383	0.000787566	-1.07004	0.000133546	AT2G19860	hexokinase 2	LOC_Os05g09500	hexokinase, putative, expressed
	Bradi4g39880	-1.09762	9.39713e-05	-1.06485	3.52787e-05	AT5G50920	CLPC homologue 1	LOC_Os12g12850	ATP-dependent Clp protease ATP-binding subunit clpA homolog,chloroplast precursor, putative, expressed
	Bradi1g06430	-1.09307	5.42706e-07	-1.06251	1.06052e-05	AT3G14415	Aldolase-type TIM barrel family protein	LOC_Os03g57220	hydroxyacid oxidase 1, putative, expressed
	Bradi5g17900	-1.0928	0.00372637	-1.06423	0.0043374	AT4G00170	Plant VAMP (vesicle-associated membrane protein) family protein	LOC_Os04g46780	MSP domain containing protein, expressed
	Bradi2g55150	-1.09194	2.52313e-06	-1.06218	1.98175e-05	AT3G55800	sedoheptulose-bisphosphatase	LOC_Os04g16680	fructose-1,6-bisphosphatase, putative, expressed
	Bradi3g56126	-1.08858	0.00274395	-1.05423	0.000969234	AT5G43430	electron transfer flavoprotein beta	LOC_Os04g10400	electron transfer flavoprotein subunit beta, putative, expressed
	Bradi1g77380	-1.08743	6.58721e-10	-1.05763	4.62232e-05	AT1G01820	peroxin 11c	LOC_Os03g02590	peroxisomal biogenesis factor 11, putative, expressed
	Bradi1g31890	-1.08691	0.00384169	-1.05475	0.000205333	AT4G20070	allantoate amidohydrolase	LOC_Os06g45480	hydrolase, putative, expressed
	Bradi1g74790	-1.08669	0.0165499	-1.05263	0.0279664	AT4G38540	FAD/NAD(P)-binding oxidoreductase family protein	LOC_Os03g05900	expressed protein
	Bradi5g02510	-1.08666	0.00164348	-1.05702	0.0126207	AT1G71480	Nuclear transport factor 2 (NTF2) family protein	LOC_Os09g09320	nuclear transport factor, putative, expressed
	Bradi1g23610	-1.08587	0.000172935	-1.05565	4.51973e-05	AT3G61470	photosystem I light harvesting complex gene 2	LOC_Os07g38960	chlorophyll A-B binding protein, putative, expressed
	Bradi2g48890	-1.08581	0.00546506	-1.05328	0.0377911	AT2G42750	DNAJ heat shock N-terminal domain-containing protein	LOC_Os01g53020	heat shock protein DnaJ, putative, expressed
	Bradi3g38777	-1.08473	0.000474981	-1.05801	3.43698e-05	AT4G39970	Haloacid dehalogenase-like hydrolase (HAD) superfamily protein	LOC_Os08g37940	HAD-superfamily hydrolase subfamily IA, variant 3, putative, expressed
	Bradi1g21780	-1.08043	0.000150456	-1.04986	0.000880044	AT2G04039	0	0	0
	Bradi1g07170	-1.07401	8.09041e-09	-1.04365	1.75065e-05	AT2G22780	peroxisomal NAD-malate dehydrogenase 1	LOC_Os03g56280	lactate/malate dehydrogenase, putative, expressed
	Bradi3g10020	-1.0738	0.0121092	-1.04357	0.0148271	AT1G52240	RHO guanyl-nucleotide exchange factor 11	LOC_Os02g16909	dynein light chain type 1 domain containing protein, expressed
	Bradi5g13663	-1.07114	0.00181459	-1.03853	0.00617133	AT5G63160	BTB and TAZ domain protein 1	LOC_Os04g40630	BTBZ4 - Bric-a-Brac, Tramtrack, Broad Complex BTB domain with TAZ zinc finger and Calmodulin-binding domains, expressed
	Bradi3g42400	-1.07096	0.00366647	-1.0338	2.3792e-05	AT4G36040	Chaperone DnaJ-domain superfamily protein	LOC_Os08g43490	heat shock protein DnaJ, putative, expressed
	Bradi4g08030	-1.07085	2.97022e-06	-1.04111	4.17707e-05	AT1G09340	chloroplast RNA binding	LOC_Os12g23180	3-beta hydroxysteroid dehydrogenase/isomerase family protein, putative, expressed
	Bradi1g37840	-1.07002	0.00262965	-1.03632	2.85267e-05	AT3G21250	multidrug resistance-associated protein 6	LOC_Os05g10730	ABC transporter, ATP-binding protein, putative, expressed
	Bradi2g25745	-1.06692	2.04295e-07	-1.0353	2.06519e-05	AT4G15530	pyruvate orthophosphate dikinase	LOC_Os05g33570	pyruvate, phosphate dikinase, chloroplast precursor, putative, expressed
	Bradi3g34077	-1.06684	0.00548843	-1.03593	0.00437168	AT5G46800	Mitochondrial substrate carrier family protein	LOC_Os10g42299	mitochondrial carrier protein, putative, expressed
	Bradi1g67020	-1.06513	0.000320343	-1.03459	2.29819e-05	AT3G54050	high cyclic electron flow 1	LOC_Os03g16050	fructose-1,6-bisphosphatase, putative, expressed
	Bradi2g20990	-1.06427	0.0257106	-1.03373	0.0287789	ATCG00490	ribulose-bisphosphate carboxylases	LOC_Os10g21268	ribulose bisphosphate carboxylase large chain precursor, putative, expressed
	Bradi5g23400	-1.06125	0.0251132	-1.02331	0.0013299	AT3G29670	HXXXD-type acyl-transferase family protein	LOC_Os04g54560	transferase family protein, putative, expressed
	Bradi3g59490	-1.05948	0.00037992	-1.02922	0.00152296	AT1G18730	NDH dependent flow 6	LOC_Os02g51020	expressed protein
	Bradi1g76470	-1.05934	0.000611133	-1.02684	6.41974e-05	AT1G42970	glyceraldehyde-3-phosphate dehydrogenase B subunit	LOC_Os03g03720	glyceraldehyde-3-phosphate dehydrogenase, putative, expressed
	Bradi3g59130	-1.05774	0.000311284	-1.02705	2.48219e-05	AT4G09650	ATP synthase delta-subunit gene	LOC_Os02g51470	ATP synthase F1, delta subunit family protein, putative, expressed
	Bradi1g39167	-1.05648	2.08618e-07	-1.02537	3.91424e-05	AT2G42600	phosphoenolpyruvate carboxylase 2	LOC_Os02g14770	phosphoenolpyruvate carboxylase, putative, expressed
	Bradi2g09187	-1.05467	2.82823e-06	-1.02581	6.75951e-05	AT4G27830	beta glucosidase 10	LOC_Os05g30350	Os5bglu22 - beta-glucosidase homologue, similar to G. max isohydroxyurate hydrolase, expressed
	Bradi1g69160	-1.05032	0.0283927	-1.0115	4.00814e-05	AT3G49680	branched-chain aminotransferase 3	LOC_Os03g12890	aminotransferase domain containing protein, putative, expressed
	Bradi1g10560	-1.04512	0.000142857	-1.01476	0.000822149	AT2G01910	Microtubule associated protein (MAP65/ASE1) family protein	LOC_Os03g50970	retrotransposon protein, putative, Ty1-copia subclass, expressed
	Bradi3g02690	-1.0445	0.00246341	-1.01025	0.00977789	AT1G32260	0	LOC_Os02g03560	expressed protein
	Bradi1g11310	-1.04375	5.83097e-05	-1.01417	0.00272107	AT1G25440	B-box type zinc finger protein with CCT domain	LOC_Os03g50310	CCT/B-box zinc finger protein, putative, expressed
	Bradi4g08630	-1.04245	8.04964e-06	-1.01034	0.00165182	AT5G35970	P-loop containing nucleoside triphosphate hydrolases superfamily protein	LOC_Os09g04440	DNA-binding protein, putative, expressed
	Bradi5g07360	-1.04225	4.26743e-06	-1.0131	4.00726e-05	AT5G58140	phototropin 2	LOC_Os04g23890	AGC_PVPK_like_kin82y.10 - ACG kinases include homologs to PKA, PKG and PKC, expressed
	Bradi1g11220	-1.04184	0.0188795	-1.00674	5.62245e-05	AT1G65820	microsomal glutathione s-transferase, putative	LOC_Os03g50130	microsomal glutathione S-transferase 3, putative, expressed
	Bradi2g57590	-1.03529	9.83071e-06	-1.0063	5.23479e-05	AT3G59780	Rhodanese/Cell cycle control phosphatase superfamily protein	LOC_Os01g67120	rhodanese-like domain containing protein, putative, expressed
	Bradi3g27325	-1.03259	0.0212177	-1.0009	0.0184271	ATCG00490	ribulose-bisphosphate carboxylases	LOC_Os10g21268	ribulose bisphosphate carboxylase large chain precursor, putative, expressed
	Bradi3g39750	-1.03214	7.44121e-05	-0.999635	8.34806e-05	AT2G13360	alanine:glyoxylate aminotransferase	LOC_Os08g39300	aminotransferase, putative, expressed
	Bradi5g12330	-1.03003	0.00339533	-0.999088	0.000198721	AT1G12900	glyceraldehyde 3-phosphate dehydrogenase A subunit 2	LOC_Os04g38600	glyceraldehyde-3-phosphate dehydrogenase, putative, expressed
	Bradi2g48426	-1.02918	0.00355481	-0.998774	0.0379701	0	0	0	0
	Bradi4g33940	-1.02844	0.00135477	-0.996201	0.000194861	AT3G18890	NAD(P)-binding Rossmann-fold superfamily protein	LOC_Os10g01044	isoflavone reductase, putative, expressed
	Bradi2g38100	-1.02809	0.00453941	-0.993152	6.11313e-05	AT3G45300	isovaleryl-CoA-dehydrogenase	LOC_Os05g03480	acyl-coenzyme A dehydrogenase, mitochondrial precursor, putative, expressed
	Bradi2g12590	-1.02656	3.72855e-14	-0.993682	0.000264684	AT5G26930	GATA transcription factor 23	LOC_Os01g24070	GATA zinc finger domain containing protein, expressed
	Bradi2g46690	-1.02563	2.28875e-06	-0.996552	8.0443e-05	AT1G80380	P-loop containing nucleoside triphosphate hydrolases superfamily protein	LOC_Os01g48990	uncharacterized kinase mug58, putative, expressed
	Bradi3g51757	-1.02483	0.00544437	-0.99476	0.00219302	AT5G52660	Homeodomain-like superfamily protein	LOC_Os02g45670	myb-like DNA-binding domain containing protein, expressed
	Bradi1g19220	-1.0247	0.000976475	-0.992982	0.000269766	AT5G13630	magnesium-chelatase subunit chlH, chloroplast, putative / Mg-protoporphyrin IX chelatase, putative (CHLH)	LOC_Os03g20700	magnesium-chelatase, putative, expressed
	Bradi4g21170	-1.01858	0.000257719	-0.988824	0.000358263	AT4G10340	light harvesting complex of photosystem II 5	LOC_Os11g13890	chlorophyll A-B binding protein, putative, expressed
	Bradi1g20260	-1.01539	0.0377452	-0.978273	0.000142351	AT2G46960	cytochrome P450, family 709, subfamily B, polypeptide 1	LOC_Os07g44140	cytochrome P450 72A1, putative, expressed
	Bradi1g39223	-1.01129	0.000997598	-0.98192	0.00270182	ATCG00350	Photosystem I, PsaA/PsaB protein	LOC_Os01g57964	photosystem I P700 chlorophyll a apoprotein A1, putative, expressed
	Bradi4g39269	-1.01031	0.000180269	-0.972504	0.0409107	AT1G32100	pinoresinol reductase 1	LOC_Os12g16220	nmrA-like family domain containing protein, expressed
	Bradi2g44270	-1.00583	0.0168172	-0.971496	0.000126417	AT3G56400	WRKY DNA-binding protein 70	LOC_Os05g25770	WRKY45, expressed
	Bradi2g12047	-1.00416	0.000254954	-0.974301	0.0010073	AT2G46930	Pectinacetylesterase family protein	LOC_Os01g21630	pectinacetylesterase domain containing protein, expressed
	Bradi4g02380	-1.00072	6.29452e-05	-0.967891	0.000181469	AT1G03090	methylcrotonyl-CoA carboxylase alpha chain, mitochondrial / 3-methylcrotonyl-CoA carboxylase 1 (MCCA)	LOC_Os12g41250	methylcrotonoyl-CoA carboxylase subunit alpha, mitochondrial precursor, putative, expressed
	Bradi1g24635	-0.998369	0.000147741	-0.969528	0.000326032	ATCG01080	NADH:ubiquinone/plastoquinone oxidoreductase, chain 6	LOC_Os10g21402	NADPH-dependent oxidoreductase, putative
	Bradi5g22290	-0.99672	0.000352546	-0.966178	0.000156256	AT1G11860	Glycine cleavage T-protein family	LOC_Os04g53230	aminomethyltransferase, putative, expressed
	Bradi1g58480	-0.994395	9.7528e-09	-0.963976	0.000186967	AT3G14420	Aldolase-type TIM barrel family protein	LOC_Os07g05820	hydroxyacid oxidase 1, putative, expressed
	Bradi4g26366	-0.991142	0.00946983	-0.956733	0.000159609	AT5G13750	zinc induced facilitator-like 1	LOC_Os12g03899	major facilitator superfamily antiporter, putative, expressed
	Bradi3g48180	-0.990552	0.0305936	-0.95598	0.00141951	AT2G31380	salt tolerance homologue	LOC_Os02g39360	B-box zinc finger family protein, putative, expressed
	Bradi1g29590	-0.988209	0.00222115	-0.95998	0.000105973	AT5G17230	PHYTOENE SYNTHASE	LOC_Os06g51290	phytoene synthase, chloroplast precursor, putative, expressed
	Bradi1g67980	-0.985823	1.21016e-06	-0.957922	0.0209231	AT5G63470	nuclear factor Y, subunit C4	LOC_Os03g14669	core histone H2A/H2B/H3/H4, putative, expressed
	Bradi2g20961	-0.98507	0.0145415	-0.957396	0.000387357	ATCG00420	NADH dehydrogenase subunit J	LOC_Os01g58024	NADPH-dependent oxidoreductase, putative, expressed
	Bradi1g26350	-0.983704	0.0146968	-0.954329	0.000184651	AT4G04640	ATPase, F1 complex, gamma subunit protein	LOC_Os07g32880	ATP synthase gamma chain, putative, expressed
	Bradi2g21185	-0.982902	0.000901468	-0.948962	0.00109796	0	0	0	0
	Bradi3g36760	-0.982521	0.00162903	-0.95385	0.000395536	AT3G47470	light-harvesting chlorophyll-protein complex I subunit A4	LOC_Os08g33820	chlorophyll A-B binding protein, putative, expressed
	Bradi3g38450	-0.980626	0.0412234	-0.946391	0.00642888	AT5G65380	MATE efflux family protein	LOC_Os08g37432	MATE efflux family protein, putative, expressed
	Bradi3g26391	-0.97955	1.53636e-05	-0.949219	0.00125892	AT1G67090	ribulose bisphosphate carboxylase small chain 1A	LOC_Os12g19381	ribulose bisphosphate carboxylase small chain, chloroplast precursor, putative, expressed
	Bradi4g31257	-0.979257	0.0016517	-0.947074	0.00194237	AT1G19150	photosystem I light harvesting complex gene 6	LOC_Os09g26810	chlorophyll A-B binding protein, putative, expressed
	Bradi5g24550	-0.978548	1.27171e-06	-0.948562	0.000602594	AT5G35630	glutamine synthetase 2	LOC_Os04g56400	glutamine synthetase, catalytic domain containing protein, expressed
	Bradi2g12010	-0.97166	0.000333751	-0.938053	0.000153643	AT4G37440	0	LOC_Os01g21450	expressed protein
	Bradi1g66800	-0.966682	0.0396608	-0.931607	0.00432353	AT3G09350	Fes1A	LOC_Os03g16460	expressed protein
	Bradi2g13101	-0.965702	0.0205328	-0.938014	0.00022578	ATCG00430	photosystem II reaction center protein G	LOC_Os01g58022	NADPH-dependent oxidoreductase, putative, expressed
	Bradi1g52020	-0.964516	4.26743e-06	-0.933879	0.000211128	AT1G20020	ferredoxin-NADP(+)-oxidoreductase 2	LOC_Os06g01850	ferredoxin--NADP reductase, chloroplast precursor, putative, expressed
	Bradi3g19630	-0.960794	0.0043432	-0.931624	0.000416605	AT1G15980	NDH-dependent cyclic electron flow 1	LOC_Os08g17390	expressed protein
	Bradi3g55317	-0.957151	7.89976e-07	-0.928665	0.0040832	AT3G24190	Protein kinase superfamily protein	LOC_Os02g57160	ELMO/CED-12 family protein, putative, expressed
	Bradi1g59220	-0.955947	1.01114e-08	-0.925506	0.0005157	AT1G70580	alanine-2-oxoglutarate aminotransferase 2	LOC_Os07g01760	aminotransferase, classes I and II, domain containing protein, expressed
	Bradi1g56130	-0.955521	0.000146492	-0.926819	0.000200345	AT1G55480	protein containing PDZ domain, a K-box domain, and a TPR region	LOC_Os07g07540	SHOOT1 protein, putative, expressed
	Bradi2g03106	-0.955251	0.000873611	-0.926864	0.00109254	ATCG01070	NADH-ubiquinone/plastoquinone oxidoreductase chain 4L	LOC_Os06g46438	NADPH-dependent oxidoreductase, putative
	Bradi5g14210	-0.955001	3.46308e-06	-0.925323	0.000267816	AT5G36700	2-phosphoglycolate phosphatase 1	LOC_Os04g41340	4-nitrophenylphosphatase, putative, expressed
	Bradi4g19720	-0.949592	0.0282237	-0.920357	0.00801585	ATCG00020	photosystem II reaction center protein A	LOC_Os08g35420	photosynthetic reaction center protein, putative, expressed
	Bradi3g42280	-0.946938	0.0145165	-0.913263	0.0453584	AT2G17730	NEP-interacting protein 2	LOC_Os08g43670	RING-H2 finger protein ATL2B, putative, expressed
	Bradi5g12150	-0.946851	0.000311284	-0.916664	0.000620585	AT1G15820	light harvesting complex photosystem II subunit 6	LOC_Os04g38410	chlorophyll A-B binding protein, putative, expressed
	Bradi1g29040	-0.946757	0.019087	-0.91842	0.0237459	AT1G04570	Major facilitator superfamily protein	LOC_Os07g24230	integral membrane transporter family protein, putative, expressed
	Bradi2g11664	-0.943827	0.00304221	-0.910813	0.0310039	AT1G69510	cAMP-regulated phosphoprotein 19-related protein	LOC_Os03g19220	expressed protein
	Bradi1g41980	-0.942464	0.0181898	-0.909083	0.0383793	AT4G15417	RNAse II-like 1	LOC_Os06g25250	endoribonuclease Dicer, putative, expressed
	Bradi1g39206	-0.942336	0.0113952	-0.914348	0.00712655	ATCG00490	ribulose-bisphosphate carboxylases	LOC_Os10g21268	ribulose bisphosphate carboxylase large chain precursor, putative, expressed
	Bradi2g49160	-0.939887	0.0479304	-0.9042	0.000554119	AT4G23630	VIRB2-interacting protein 1	LOC_Os05g45050	reticulon domain containing protein, putative, expressed
	Bradi1g05742	-0.93896	0.00126835	-0.910098	0.0011311	ATCG00690	photosystem II reaction center protein T	0	0
	Bradi4g37410	-0.937169	0.000207075	-0.905088	0.00104901	AT1G42550	plastid movement impaired1	LOC_Os09g38090	expressed protein
	Bradi4g03820	-0.935603	0.0211548	-0.901356	0.00508949	AT5G08050	Protein of unknown function (DUF1118)	LOC_Os12g38640	expressed protein
	Bradi2g44140	-0.934141	0.0169626	-0.900552	0.000324213	AT3G14690	cytochrome P450, family 72, subfamily A, polypeptide 15	LOC_Os01g43710	cytochrome P450 72A1, putative, expressed
	Bradi1g31280	-0.930372	0.00263786	-0.897518	0.00591594	AT5G24930	CONSTANS-like 4	LOC_Os06g44450	CCT/B-box zinc finger protein, putative, expressed
	Bradi1g24870	-0.930077	0.000493189	-0.900357	0.0010286	AT3G08940	light harvesting complex photosystem II	LOC_Os07g37240	chlorophyll A-B binding protein, putative, expressed
	Bradi1g15400	-0.92893	0.000975372	-0.900104	0.0225131	AT3G15840	post-illumination chlorophyll fluorescence increase	LOC_Os03g38950	chloroplast post-illumination chlorophyll fluorescence increase protein, putative, expressed
	Bradi2g09720	-0.927316	0.0212177	-0.895402	0.0249467	AT5G39660	cycling DOF factor 2	LOC_Os01g15900	expressed protein
	Bradi2g12310	-0.927148	3.72855e-14	-0.897152	0.000391928	AT1G48030	mitochondrial lipoamide dehydrogenase 1	LOC_Os01g22520	dihydrolipoyl dehydrogenase 1, mitochondrial precursor, putative, expressed
	Bradi4g28270	-0.925753	0.0433278	-0.890474	0.00138935	AT1G15520	pleiotropic drug resistance 12	LOC_Os09g16330	pleiotropic drug resistance protein, putative, expressed
	Bradi5g23837	-0.921955	0.00262965	-0.893516	0.00722053	ATCG00120	ATP synthase subunit alpha	LOC_Os04g16740	ATP synthase subunit alpha, putative, expressed
	Bradi2g56960	-0.921035	0.000505867	-0.891669	0.00490176	AT5G58260	oxidoreductases, acting on NADH or NADPH, quinone or similar compound as acceptor	LOC_Os01g66000	NADH dehydrogenase I subunit N, putative, expressed
	Bradi1g06890	-0.919694	0.0158644	-0.888234	0.000554477	AT1G31330	photosystem I subunit F	LOC_Os03g56670	photosystem I reaction center subunit III, chloroplast precursor, putative, expressed
	Bradi1g44005	-0.91928	1.42938e-05	-0.891874	0.0332428	0	0	0	0
	Bradi5g06782	-0.917834	0.00151848	-0.889716	0.00102057	ATCG01070	NADH-ubiquinone/plastoquinone oxidoreductase chain 4L	LOC_Os06g46438	NADPH-dependent oxidoreductase, putative
	Bradi4g40800	-0.916067	3.65947e-05	-0.886168	0.000436189	AT3G15360	thioredoxin M-type 4	LOC_Os12g08730	thioredoxin, putative, expressed
	Bradi1g02150	-0.915496	0.0329682	-0.887269	0.0445917	AT1G57770	FAD/NAD(P)-binding oxidoreductase family protein	LOC_Os03g62510	amine oxidase, flavin-containing, domain containing protein, expressed
	Bradi2g41702	-0.914897	0.000205083	-0.885446	0.0427038	AT4G01950	glycerol-3-phosphate acyltransferase 3	LOC_Os11g45400	glycerol-3-phosphate acyltransferase, putative, expressed
	Bradi2g46850	-0.911205	0.000417643	-0.878026	0.000757313	AT2G16365	F-box family protein	LOC_Os01g49310	expressed protein
	Bradi2g42940	-0.910806	0.0226845	-0.874352	0.00202165	AT3G50930	cytochrome BC1 synthesis	LOC_Os01g42030	mitochondrial chaperone BCS1, putative, expressed
	Bradi1g75220	-0.910594	0.00546506	-0.877524	0.000634721	AT1G02260	Divalent ion symporter	LOC_Os03g05390	Citrate transporter protein, putative, expressed
	Bradi2g26754	-0.910565	0.000812859	-0.880162	0.000560014	ATCG00220	photosystem II reaction center protein M	0	0
	Bradi3g33716	-0.910202	0.0188827	-0.876974	0.00847919	AT4G17080	Histone H3 K4-specific methyltransferase SET7/9 family protein	LOC_Os10g41534	ICE-like protease p20 domain containing protein, expressed
	Bradi3g16187	-0.908986	7.04198e-05	-0.879332	0.000554477	AT5G17170	rubredoxin family protein	LOC_Os08g06530	rubredoxin family protein, putative, expressed
	Bradi3g34517	-0.908813	0.00147693	-0.877949	0.00426287	AT1G32080	membrane protein, putative	LOC_Os10g42780	lrgB-like family protein, expressed
	Bradi1g15560	-0.907544	0.0283927	-0.878369	0.024315	AT2G32480	ARABIDOPSIS SERIN PROTEASE	LOC_Os03g38230	peptidase M50 family protein, putative, expressed
	Bradi1g54030	-0.906822	0.00936866	-0.8757	0.000650051	AT3G63140	chloroplast stem-loop binding protein of 41 kDa	LOC_Os07g11110	NAD dependent epimerase/dehydratase family protein, putative, expressed
	Bradi3g16880	-0.906816	0.000242877	-0.876576	0.0234051	AT4G02610	Aldolase-type TIM barrel family protein	LOC_Os03g58300	indole-3-glycerol phosphate lyase, chloroplast precursor, putative, expressed
	Bradi3g39190	-0.906464	0.042623	-0.882768	0.0153404	AT1G67800	Copine (Calcium-dependent phospholipid-binding protein) family	LOC_Os08g38600	copine, putative, expressed
	Bradi4g08800	-0.904046	4.67267e-05	-0.874129	0.00379408	AT1G67090	ribulose bisphosphate carboxylase small chain 1A	LOC_Os12g19381	ribulose bisphosphate carboxylase small chain, chloroplast precursor, putative, expressed
	Bradi3g29810	-0.904039	6.65226e-05	-0.87217	0.000880044	AT5G08370	alpha-galactosidase 2	LOC_Os10g35110	alpha-galactosidase precursor, putative, expressed
	Bradi1g46652	-0.903408	0.00129207	-0.875077	0.00157873	ATCG01090	NADPH dehydrogenases	LOC_Os10g21398	NADPH-dependent oxidoreductase, putative, expressed
	Bradi5g14600	-0.902134	0.00427366	-0.869228	0.0146399	AT2G24790	CONSTANS-like 3	LOC_Os04g42020	CCT/B-box zinc finger protein, putative, expressed
	Bradi1g02550	-0.901932	0.00678035	-0.871217	0.00179119	AT4G28660	photosystem II reaction center PSB28 protein	LOC_Os01g71190	photosystem II reaction center PSB28 protein, chloroplast precursor, putative, expressed
	Bradi3g52358	-0.90022	0.0181991	-0.8695	0.0434158	0	0	LOC_Os06g12539	expressed protein
	Bradi3g18412	-0.898446	0.0292195	-0.869206	0.00457965	ATCG00820	ribosomal protein S19	LOC_Os04g16818	chloroplast 30S ribosomal protein S19, putative
	Bradi2g20380	-0.897317	0.000111915	-0.867248	0.0044146	AT2G30570	photosystem II reaction center W	LOC_Os05g43310	photosystem II reaction center W protein, chloroplast precursor, putative, expressed
	Bradi2g41270	-0.895299	0.00052448	-0.86519	0.00149796	AT4G32940	gamma vacuolar processing enzyme	LOC_Os01g37910	vacuolar-processing enzyme precursor, putative, expressed
	Bradi1g52470	-0.894281	2.69155e-12	-0.864027	0.000757313	AT5G52540	Protein of unknown function (DUF819)	LOC_Os06g01790	expressed protein
	Bradi2g25910	-0.892091	0.00345602	-0.861536	0.00646472	AT1G54780	thylakoid lumen 18.3 kDa protein	LOC_Os05g33280	thylakoid lumen protein, putative, expressed
	Bradi4g09920	-0.891947	0.0039618	-0.863265	0.00496816	AT3G06510	Glycosyl hydrolase superfamily protein	LOC_Os11g45710	Os11bglu36 SFR2 homologue, expressed
	Bradi5g09702	-0.891472	0.00615834	-0.862783	0.00400611	ATCG00680	photosystem II reaction center protein B	LOC_Os06g39708	photosystem II P680 chlorophyll A apoprotein, putative, expressed
	Bradi1g28090	-0.891049	0.000776596	-0.858193	0.000756305	AT1G76080	chloroplastic drought-induced stress protein of 32 kD	LOC_Os07g29410	thioredoxin, putative, expressed
	Bradi3g52400	-0.890734	0.000628418	-0.862377	0.00182199	AT1G32060	phosphoribulokinase	LOC_Os02g47020	phosphoribulokinase/Uridine kinase family protein, expressed
	Bradi3g57000	-0.888936	0.000903438	-0.856071	0.00362933	AT1G25440	B-box type zinc finger protein with CCT domain	LOC_Os02g49880	CCT/B-box zinc finger protein, putative, expressed
	Bradi1g58220	-0.887588	0.00124111	-0.857944	0.0195487	AT1G06690	NAD(P)-linked oxidoreductase superfamily protein	LOC_Os07g05000	oxidoreductase, aldo/keto reductase family protein, putative, expressed
	Bradi5g23836	-0.886557	0.0033249	-0.858265	0.00609971	ATCG00150	ATPase, F0 complex, subunit A protein	LOC_Os10g38276	chloroplast ATP synthase a chain precursor, putative, expressed
	Bradi1g64280	-0.884192	0.0349937	-0.8468	0.00562992	AT5G49480	Ca2+-binding protein 1	LOC_Os03g19720	EF hand family protein, putative, expressed
	Bradi1g39196	-0.883549	0.000924858	-0.854485	0.0050698	ATCG00160	ribosomal protein S2	LOC_Os02g24612	ribosomal protein S2, putative, expressed
	Bradi1g11837	-0.881397	0.00307581	-0.852391	0.0124106	AT1G54520	0	LOC_Os03g48920	DUF1517 domain containing protein, putative, expressed
	Bradi3g56190	-0.88139	0.00129207	-0.850001	0.000979947	AT5G23060	calcium sensing receptor	LOC_Os02g49680	arsenate reductase, putative, expressed
	Bradi3g41320	-0.881023	0.0026317	-0.847461	0.0071446	AT5G14120	Major facilitator superfamily protein	LOC_Os08g42010	nodulin, putative, expressed
	Bradi1g47140	-0.879351	1.04315e-05	-0.849831	0.00111739	AT2G25080	glutathione peroxidase 1	LOC_Os06g08670	glutathione peroxidase, putative, expressed
	Bradi2g03610	-0.875453	2.63194e-06	-0.846701	0.0158588	AT3G26740	CCR-like	LOC_Os01g01340	light-induced protein 1-like, putative, expressed
	Bradi4g40780	-0.873933	1.05945e-05	-0.844764	0.00202988	AT5G64040	photosystem I reaction center subunit PSI-N, chloroplast, putative / PSI-N, putative (PSAN)	LOC_Os12g08770	photosystem I reaction center subunit N, chloroplast precursor, putative, expressed
	Bradi4g13690	-0.873891	0.0140457	-0.841561	0.0356334	AT5G44250	Protein of unknown function DUF829, transmembrane 53	LOC_Os11g40070	expressed protein
	Bradi1g19080	-0.872751	5.39753e-08	-0.84344	0.00299963	AT5G04140	glutamate synthase 1	LOC_Os07g46460	ferredoxin-dependent glutamate synthase, chloroplast precursor, putative, expressed
	Bradi3g53790	-0.872143	0.0432887	-0.835891	0.00223663	AT1G70290	trehalose-6-phosphatase synthase S8	LOC_Os02g54820	trehalose-6-phosphate synthase, putative, expressed
	Bradi2g48010	-0.869545	5.46305e-05	-0.840293	0.00324467	AT2G26080	glycine decarboxylase P-protein 2	LOC_Os01g51410	glycine dehydrogenase, putative, expressed
	Bradi1g42670	-0.869195	0.00155592	-0.838306	0.00270597	AT3G54890	photosystem I light harvesting complex gene 1	LOC_Os06g21590	chlorophyll A-B binding protein, putative, expressed
	Bradi5g23839	-0.86903	0.00857496	-0.840289	0.00279319	ATCG00420	NADH dehydrogenase subunit J	LOC_Os01g58024	NADPH-dependent oxidoreductase, putative, expressed
	Bradi2g26906	-0.868782	0.00417779	-0.838542	0.00173765	ATCG00080	photosystem II reaction center protein I	0	0
	Bradi1g02630	-0.865231	0.0248057	-0.829999	0.00197823	AT1G50940	electron transfer flavoprotein alpha	LOC_Os03g61920	electron transfer flavoprotein subunit alpha, mitochondrial precursor, putative, expressed
	Bradi4g02640	-0.865112	0.0424758	-0.829894	0.00124057	AT5G37850	pfkB-like carbohydrate kinase family protein	LOC_Os12g40830	kinase, pfkB family, putative, expressed
	Bradi5g16170	-0.862849	0.0175523	-0.827472	0.0027167	AT1G65730	YELLOW STRIPE like 7	LOC_Os04g44320	transposon protein, putative, unclassified, expressed
	Bradi5g05166	-0.859035	0.0013704	-0.830807	0.00495467	0	0	0	0
	Bradi1g74434	-0.85891	0.0204411	-0.829393	0.0110587	ATCG00740	RNA polymerase subunit alpha	LOC_Os01g57946	DNA-directed RNA polymerase subunit alpha, putative, expressed
	Bradi4g37210	-0.858757	0.00603808	-0.829094	0.0062724	AT2G34420	photosystem II light harvesting complex gene B1B2	LOC_Os01g41710	chlorophyll A-B binding protein, putative, expressed
	Bradi1g23000	-0.853703	0.00704482	-0.819274	0.00152606	AT1G27760	interferon-related developmental regulator family protein / IFRD protein family	LOC_Os07g39900	interferon-related developmental regulator, putative, expressed
	Bradi2g57730	-0.853419	3.01228e-05	-0.823569	0.0014183	AT3G59300	Pentatricopeptide repeat (PPR) superfamily protein	LOC_Os01g67370	expressed protein
	Bradi5g09530	-0.852708	0.00421643	-0.821551	0.00318231	AT1G08380	photosystem I subunit O	LOC_Os04g33830	membrane protein, putative, expressed
	Bradi2g56260	-0.85098	0.00694706	-0.821832	0.00258567	AT1G44575	Chlorophyll A-B binding family protein	LOC_Os01g64960	chlorophyll A-B binding protein, putative, expressed
	Bradi5g25970	-0.849724	0.0371103	-0.814449	0.00172082	AT5G18400	Cytokine-induced anti-apoptosis inhibitor 1, Fe-S biogenesis	LOC_Os04g57810	GA18008-PA, putative, expressed
	Bradi5g15710	-0.849394	0.00017834	-0.816855	0.00154616	AT1G08630	threonine aldolase 1	LOC_Os04g43650	L-allo-threonine aldolase, putative, expressed
	Bradi2g34580	-0.849297	0.000220476	-0.819099	0.00160679	AT1G07110	fructose-2,6-bisphosphatase	LOC_Os05g07130	6PF-2-K/Fru-2,6-P2ASE liver isozyme, putative, expressed
	Bradi3g44560	-0.849275	0.00183387	-0.817082	0.0441525	AT5G61760	inositol polyphosphate kinase 2 beta	LOC_Os02g32370	inositol hexaphosphate kinase, putative, expressed
	Bradi3g26930	-0.849201	0.0323045	-0.815709	0.00174644	AT5G43850	RmlC-like cupins superfamily protein	LOC_Os10g28360	1,2-dihydroxy-3-keto-5-methylthiopentene dioxygenase protein, putative, expressed
	Bradi2g30400	-0.849135	0.000458919	-0.819751	0.00277202	AT3G46780	plastid transcriptionally active 16	LOC_Os05g22614	PTAC16, putative, expressed
	Bradi1g15290	-0.847196	0.00532092	-0.818695	0.00581411	AT3G27690	photosystem II light harvesting complex gene 2.3	LOC_Os03g39610	chlorophyll A-B binding protein, putative, expressed
	Bradi5g25500	-0.847166	0.0123896	-0.812718	0.00196099	AT1G13640	Phosphatidylinositol 3- and 4-kinase family protein	LOC_Os04g57300	phosphatidylinositol 3- and 4-kinase family protein, putative, expressed
	Bradi3g19850	-0.847062	0.000233983	-0.818227	0.00184661	AT5G35170	adenylate kinase family protein	LOC_Os08g19140	adenylate kinase family protein, putative, expressed
	Bradi4g01100	-0.844647	0.00010882	-0.815059	0.00348796	AT5G17230	PHYTOENE SYNTHASE	LOC_Os12g43130	phytoene synthase, chloroplast precursor, putative, expressed
	Bradi4g40960	-0.843899	0.000146476	-0.81379	0.0441065	AT4G33470	histone deacetylase 14	LOC_Os12g08220	histone deacetylase, putative, expressed
	Bradi1g74900	-0.843232	0.0104757	-0.807898	0.00191013	AT5G24580	Heavy metal transport/detoxification superfamily protein	LOC_Os03g05750	heavy-metal-associated domain-containing protein, putative, expressed
	Bradi1g18050	-0.841233	0.00543171	-0.810492	0.00251903	AT2G06520	photosystem II subunit X	LOC_Os07g47640	ultraviolet-B-repressible protein, putative, expressed
	Bradi4g08020	-0.840508	0.00147693	-0.810126	0.00391141	AT4G12800	photosystem I subunit l	LOC_Os12g23200	photosystem I reaction center subunit XI, chloroplast precursor, putative, expressed
	Bradi5g13890	-0.839831	0.0200551	-0.806064	0.00252787	AT3G26000	Ribonuclease inhibitor	LOC_Os04g40910	OsFBX146 - F-box domain containing protein, expressed
	Bradi4g28057	-0.838328	0.0233026	-0.804556	0.00363213	AT4G35160	O-methyltransferase family protein	LOC_Os11g33300	O-methyltransferase, putative, expressed
	Bradi2g11040	-0.8383	0.0181579	-0.805291	0.0270761	AT3G17611	RHOMBOID-like protein 14	LOC_Os01g18100	OsRhmbd3 - Putative Rhomboid homologue, expressed
	Bradi1g78086	-0.837893	0.00359323	-0.809423	0.0106914	ATCG00300	YCF9	LOC_Os02g24628	photosystem II reaction center protein Z, putative, expressed
	Bradi1g46654	-0.837864	0.00173569	-0.80869	0.00802388	ATCG01100	NADH dehydrogenase family protein	LOC_Os10g21396	NADPH-dependent oxidoreductase, putative, expressed
	Bradi1g39211	-0.837531	0.00390715	-0.808852	0.0192748	ATCG00540	photosynthetic electron transfer A	LOC_Os01g65902	apocytochrome f precursor, putative, expressed
	Bradi1g07570	-0.837176	0.00715953	-0.803887	0.00430121	AT1G06870	Peptidase S24/S26A/S26B/S26C family protein	LOC_Os03g55640	OsSigP2 - Putative Type I Signal Peptidase homologue; employs a putative Ser/Lys catalytic dyad, expressed
	Bradi1g29000	-0.83689	0.000254954	-0.80743	0.00440526	AT2G20260	photosystem I subunit E-2	LOC_Os07g25430	photosystem I reaction center subunit IV A, chloroplast precursor, putative, expressed
	Bradi2g21120	-0.834989	2.82823e-06	-0.804931	0.00493938	AT1G56190	Phosphoglycerate kinase family protein	LOC_Os05g41640	phosphoglycerate kinase protein, putative, expressed
	Bradi1g04700	-0.834865	0.000903438	-0.806525	0.00425346	AT1G03130	photosystem I subunit D-2	LOC_Os08g44680	photosystem I reaction center subunit II, chloroplast precursor, putative, expressed
	Bradi3g23223	-0.833885	0.0245796	-0.804324	0.0465104	ATCG00680	photosystem II reaction center protein B	LOC_Os10g21310	photosystem II P680 chlorophyll A apoprotein, putative, expressed
	Bradi1g34525	-0.832372	0.00341659	-0.803167	0.00439737	AT1G16720	high chlorophyll fluorescence phenotype 173	LOC_Os06g49120	Complex I intermediate-associated protein 30 domain containing protein, putative, expressed
	Bradi1g55740	-0.830807	4.80259e-06	-0.801155	0.00216639	AT3G04790	Ribose 5-phosphate isomerase, type A protein	LOC_Os07g08030	ribose-5-phosphate isomerase A, putative, expressed
	Bradi3g47910	-0.830239	9.32956e-05	-0.801371	0.00253229	AT5G40760	glucose-6-phosphate dehydrogenase 6	LOC_Os02g38840	glucose-6-phosphate 1-dehydrogenase, cytoplasmic isoform, putative, expressed
	Bradi1g05783	-0.830221	0.00350069	-0.801769	0.00377545	ATCG00530	CemA-like proton extrusion protein-related	LOC_Os02g24598	chloroplast envelope membrane protein, putative, expressed
	Bradi1g05768	-0.829507	0.00102637	-0.799854	0.00855462	ATCG00720	photosynthetic electron transfer B	LOC_Os01g57942	cytochrome b6, putative, expressed
	Bradi1g66020	-0.828086	0.00544437	-0.796828	0.0136701	AT3G55040	glutathione transferase lambda 2	LOC_Os03g17480	IN2-1 protein, putative, expressed
	Bradi1g66000	-0.825068	0.0256866	-0.790683	0.0172377	AT2G37300	0	LOC_Os03g17500	expressed protein
	Bradi3g12800	-0.824558	0.000122551	-0.795453	0.0071606	AT2G05620	proton gradient regulation 5	LOC_Os08g45190	PGR5, putative, expressed
	Bradi2g59550	-0.824271	0.00145231	-0.794882	0.00220817	AT5G43750	NAD(P)H dehydrogenase 18	LOC_Os01g70400	expressed protein
	Bradi3g51920	-0.823447	0.0436255	-0.78912	0.00284872	AT5G56550	oxidative stress 3	LOC_Os02g45930	expressed protein
	Bradi3g50540	-0.822518	0.00676955	-0.791028	0.00239436	AT5G51180	alpha/beta-Hydrolases superfamily protein	LOC_Os02g43850	serine esterase family protein, putative, expressed
	Bradi3g46247	-0.821063	0.0120421	-0.793398	0.00256461	AT3G48200	0	LOC_Os05g51620	expressed protein
	Bradi3g20660	-0.817871	0.0424247	-0.787965	0.00891215	AT1G54500	Rubredoxin-like superfamily protein	LOC_Os08g23410	rubredoxin family protein, putative, expressed
	Bradi2g13077	-0.817406	0.00368265	-0.788725	0.0130687	ATCG01050	NADH-Ubiquinone/plastoquinone (complex I) protein	LOC_Os07g22504	NADPH-dependent oxidoreductase, putative, expressed
	Bradi2g36000	-0.817249	0.00392093	-0.784688	0.00263852	AT3G05030	sodium hydrogen exchanger 2	LOC_Os05g05590	transporter, monovalent cation:proton antiporter-2 family, putative, expressed
	Bradi1g51670	-0.815972	0.000742994	-0.786811	0.0071606	AT3G60750	Transketolase	LOC_Os06g04270	transketolase, chloroplast precursor, putative, expressed
	Bradi1g00940	-0.814927	0.00152688	-0.785612	0.00494764	AT4G22890	PGR5-LIKE A	LOC_Os03g64020	expressed protein
	Bradi3g59430	-0.814782	0.0444198	-0.781209	0.00508081	AT1G74470	Pyridine nucleotide-disulphide oxidoreductase family protein	LOC_Os02g51080	FAD binding domain containing protein, expressed
	Bradi2g13670	-0.814435	0.00758663	-0.786229	0.00471426	AT1G80830	natural resistance-associated macrophage protein 1	LOC_Os01g31870	natural resistance-associated macrophage protein, putative, expressed
	Bradi2g16810	-0.814381	0.00392844	-0.783603	0.00378463	AT1G52230	photosystem I subunit H2	LOC_Os05g48630	expressed protein
	Bradi3g36930	-0.812339	0.00137823	-0.781493	0.00415879	AT2G24270	aldehyde dehydrogenase 11A3	LOC_Os08g34210	aldehyde dehydrogenase, putative, expressed
	Bradi1g05739	-0.811661	0.0053375	-0.783519	0.00732353	ATCG00690	photosystem II reaction center protein T	0	0
	Bradi5g26720	-0.809301	0.000393344	-0.776971	0.00308948	AT2G45850	AT hook motif DNA-binding family protein	LOC_Os04g58730	AT hook motif domain containing protein, expressed
	Bradi2g18630	-0.809131	0.0123281	-0.775567	0.00353984	AT5G15090	voltage dependent anion channel 3	LOC_Os05g45950	outer mitochondrial membrane porin, putative, expressed
	Bradi5g21710	-0.808473	0.0382496	-0.773947	0.00327314	AT3G22200	Pyridoxal phosphate (PLP)-dependent transferases superfamily protein	LOC_Os04g52450	aminotransferase, putative, expressed
	Bradi2g07940	-0.807303	0.0023786	-0.77865	0.00426287	AT4G20260	plasma-membrane associated cation-binding protein 1	LOC_Os01g13210	salt stress root protein RS1, putative, expressed
	Bradi1g58350	-0.806302	0.00139349	-0.775577	0.0059894	AT1G30380	photosystem I subunit K	LOC_Os07g05480	photosystem I reaction center subunit, chloroplast precursor, putative, expressed
	Bradi2g13083	-0.806206	0.000655651	-0.777273	0.00976952	ATCG00520	unfolded protein binding	LOC_Os06g39744	photosystem I assembly protein ycf4, putative, expressed
	Bradi5g09680	-0.804461	0.000617808	-0.773959	0.00336689	AT3G11670	UDP-Glycosyltransferase superfamily protein	LOC_Os04g34000	digalactosyldiacylglycerol synthase, chloroplast precursor, putative, expressed
	Bradi3g54409	-0.803492	0.0038762	-0.775131	0.0073586	0	0	0	0
	Bradi1g56580	-0.803318	0.00965684	-0.772732	0.00729543	AT3G50820	photosystem II subunit O-2	LOC_Os01g31690	oxygen-evolving enhancer protein 1, chloroplast precursor, putative, expressed
	Bradi2g54410	-0.803184	0.00137044	-0.77216	0.00337539	AT2G39450	Cation efflux family protein	LOC_Os01g62070	cation efflux family protein, putative, expressed
	Bradi1g70761	-0.80295	0.0209086	-0.767785	0.0150221	AT5G67385	Phototropic-responsive NPH3 family protein	LOC_Os03g10880	BTBN5 - Bric-a-Brac, Tramtrack, Broad Complex BTB domain with non-phototropic hypocotyl 3 NPH3 and coiled-coil domains, expressed
	Bradi4g43318	-0.802914	0.0148065	-0.768025	0.00732006	0	0	0	0
	Bradi5g10027	-0.802691	0.00296834	-0.772044	0.00491945	0	0	LOC_Os01g72900	abscisic stress-ripening, putative, expressed
	Bradi3g10530	-0.802652	0.000145265	-0.773896	0.00382935	AT5G13650	elongation factor family protein	LOC_Os02g18450	GTP-binding protein typA/bipA, putative, expressed
	Bradi5g11750	-0.801207	0.000111055	-0.77006	0.00336689	AT5G67030	zeaxanthin epoxidase (ZEP) (ABA1)	LOC_Os04g37619	zeaxanthin epoxidase, chloroplast precursor, putative, expressed
	Bradi1g75290	-0.800575	0.000742994	-0.768617	0.0089257	AT2G36830	gamma tonoplast intrinsic protein	LOC_Os03g05290	aquaporin protein, putative, expressed
	Bradi1g49120	-0.80038	0.0395223	-0.764773	0.00373615	AT2G42620	RNI-like superfamily protein	LOC_Os06g06050	OsFBL27 - F-box domain and LRR containing protein, expressed
	Bradi2g53550	-0.800211	0.00296834	-0.767274	0.00484482	AT3G08760	Protein kinase superfamily protein	LOC_Os01g60700	serine/threonine-protein kinase NAK, putative, expressed
	Bradi1g71690	-0.798514	0.000208655	-0.767579	0.0037994	AT4G33500	Protein phosphatase 2C family protein	LOC_Os03g09220	stage II sporulation protein E, putative, expressed
	Bradi3g00660	-0.795515	0.00174629	-0.766195	0.00577113	AT5G66190	ferredoxin-NADP(+)-oxidoreductase 1	LOC_Os02g01340	ferredoxin--NADP reductase, chloroplast precursor, putative, expressed
	Bradi3g22740	-0.794972	0.000287921	-0.764727	0.00426287	AT1G23360	S-adenosyl-L-methionine-dependent methyltransferases superfamily protein	LOC_Os10g10180	methyltransferase domain containing protein, putative, expressed
	Bradi2g13079	-0.794532	0.00857496	-0.766051	0.00437811	ATCG00540	photosynthetic electron transfer A	LOC_Os08g15280	apocytochrome f precursor, putative, expressed
	Bradi4g25900	-0.794268	0.0405463	-0.760897	0.0460577	AT2G30520	Phototropic-responsive NPH3 family protein	LOC_Os12g02530	BTBN22 - Bric-a-Brac, Tramtrack, Broad Complex BTB domain with non-phototropic hypocotyl 3 NPH3 and coiled-coil domains, expressed
	Bradi1g67990	-0.794021	0.000236382	-0.764287	0.00364575	AT1G75690	DnaJ/Hsp40 cysteine-rich domain superfamily protein	LOC_Os03g14040	expressed protein
	Bradi1g77047	-0.7934	0.000854451	-0.763338	0.00369461	AT3G55330	PsbP-like protein 1	LOC_Os10g32400	PsbP, putative, expressed
	Bradi3g55440	-0.792312	0.0134895	-0.760651	0.00536389	0	0	LOC_Os02g57280	CBS domain containing membrane protein, putative, expressed
	Bradi2g03624	-0.791861	0.000602203	-0.7615	0.006141	ATCG00700	photosystem II reaction center protein N	0	0
	Bradi1g05756	-0.789071	0.00217648	-0.759378	0.0118041	ATCG01060	iron-sulfur cluster binding;electron carriers;4 iron, 4 sulfur cluster binding	LOC_Os06g46436	photosystem I iron-sulfur center, putative, expressed
	Bradi1g78260	-0.78755	0.000949008	-0.757761	0.0155627	AT4G12490	Bifunctional inhibitor/lipid-transfer protein/seed storage 2S albumin superfamily protein	LOC_Os03g01300	LTPL114 - Protease inhibitor/seed storage/LTP family protein precursor, expressed
	Bradi2g58440	-0.787501	6.09465e-05	-0.757361	0.00417191	AT3G02730	thioredoxin F-type 1	LOC_Os01g68480	thioredoxin, putative, expressed
	Bradi3g42580	-0.785573	6.61889e-05	-0.756215	0.00409571	AT4G35250	NAD(P)-binding Rossmann-fold superfamily protein	LOC_Os08g44000	uncharacterized protein ycf39, putative, expressed
	Bradi2g42870	-0.785039	0.00050604	-0.756207	0.0226142	AT5G47390	myb-like transcription factor family protein	LOC_Os01g41900	Myb transcription factor, putative, expressed
	Bradi1g58160	-0.783654	0.00246341	-0.754095	0.00811695	AT1G06680	photosystem II subunit P-1	LOC_Os07g04840	PsbP, putative, expressed
	Bradi3g13170	-0.783572	0.00214372	-0.753065	0.00931822	AT1G60950	2Fe-2S ferredoxin-like superfamily protein	LOC_Os08g01380	2Fe-2S iron-sulfur cluster binding domain containing protein, expressed
	Bradi3g20720	-0.782919	0.0205328	-0.751905	0.0179494	AT3G50685	0	LOC_Os10g15300	expressed protein
	Bradi1g05740	-0.782834	0.0134525	-0.75412	0.0232433	ATCG00680	photosystem II reaction center protein B	LOC_Os06g39708	photosystem II P680 chlorophyll A apoprotein, putative, expressed
	Bradi1g14170	-0.782564	0.0212177	-0.750391	0.00553877	AT5G44300	Dormancy/auxin associated family protein	LOC_Os11g44810	auxin-repressed protein, putative, expressed
	Bradi3g44990	-0.782348	0.0212425	-0.747368	0.00569221	AT3G52600	cell wall invertase 2	LOC_Os04g33740	glycosyl hydrolases, putative, expressed
	Bradi2g51480	-0.781887	0.00103474	-0.751488	0.00801362	AT2G30570	photosystem II reaction center W	LOC_Os05g43310	photosystem II reaction center W protein, chloroplast precursor, putative, expressed
	Bradi2g13635	-0.781549	0.00158438	-0.752152	0.0211826	ATCG01060	iron-sulfur cluster binding;electron carriers;4 iron, 4 sulfur cluster binding	LOC_Os10g21406	photosystem I iron-sulfur center, putative, expressed
	Bradi2g58430	-0.780914	0.000422529	-0.749126	0.022454	AT1G65230	Uncharacterized conserved protein (DUF2358)	LOC_Os01g68450	expressed protein
	Bradi5g10130	-0.779656	0.0351428	-0.746473	0.011126	AT2G32540	cellulose synthase-like B4	LOC_Os10g20090	CSLH1 - cellulose synthase-like family H, expressed
	Bradi1g17430	-0.779131	0.0151766	-0.745757	0.00505264	AT1G08570	atypical CYS HIS rich thioredoxin 4	LOC_Os07g48510	thioredoxin, putative, expressed
	Bradi4g37856	-0.778913	0.00176869	-0.747341	0.0079718	AT5G22500	fatty acid reductase 1	LOC_Os04g28620	male sterility protein, putative, expressed
	Bradi1g43950	-0.777294	0.00167919	-0.747544	0.00661298	AT4G01150	0	LOC_Os06g15400	expressed protein
	Bradi2g24210	-0.776828	0.0042453	-0.746885	0.00495467	AT1G15140	FAD/NAD(P)-binding oxidoreductase	LOC_Os02g22260	fruit protein PKIWI502, putative, expressed
	Bradi1g07530	-0.776579	0.00306898	-0.744449	0.00493199	AT2G26500	cytochrome b6f complex subunit (petM), putative	LOC_Os03g55720	cytochrome b6f complex subunit, putative, expressed
	Bradi1g09300	-0.775867	9.6258e-06	-0.746274	0.00850608	AT4G37930	serine transhydroxymethyltransferase 1	LOC_Os03g52840	serine hydroxymethyltransferase, mitochondrial precursor, putative, expressed
	Bradi4g14020	-0.775025	5.35679e-07	-0.744958	0.00487471	AT5G64840	general control non-repressible 5	LOC_Os11g39020	ABC transporter, ATP-binding protein, putative, expressed
	Bradi4g45310	-0.774639	0.000981926	-0.746327	0.00471865	AT3G45780	phototropin 1	LOC_Os12g01140	AGC_PVPK_like_kin82y.2 - ACG kinases include homologs to PKA, PKG and PKC, expressed
	Bradi3g00910	-0.774514	0.0276092	-0.745179	0.00484329	AT1G12240	Glycosyl hydrolases family 32 protein	LOC_Os02g01590	glycosyl hydrolases, putative, expressed
	Bradi3g45700	-0.774112	0.00020359	-0.744212	0.00595379	AT1G77490	thylakoidal ascorbate peroxidase	LOC_Os02g34810	OsAPx8 - Thylakoid-bound Ascorbate Peroxidase encoding gene 5,8, expressed
	Bradi1g20100	-0.769464	9.36503e-05	-0.740001	0.0460495	AT3G06483	pyruvate dehydrogenase kinase	LOC_Os07g44330	kinase, putative, expressed
	Bradi3g30150	-0.765942	2.91586e-06	-0.736044	0.00592754	AT5G53490	Tetratricopeptide repeat (TPR)-like superfamily protein	LOC_Os10g35810	thylakoid lumenal protein, putative, expressed
	Bradi5g18170	-0.764792	0.0412983	-0.731171	0.0119499	AT4G00430	plasma membrane intrinsic protein 1;4	LOC_Os04g47220	aquaporin protein, putative, expressed
	Bradi1g73770	-0.762254	0.000243599	-0.732144	0.00997125	AT5G61410	D-ribulose-5-phosphate-3-epimerase	LOC_Os03g07300	ribulose-phosphate 3-epimerase, chloroplast precursor, putative, expressed
	Bradi2g18030	-0.761556	0.00320535	-0.731118	0.0100104	AT1G80170	Pectin lyase-like superfamily protein	LOC_Os05g46520	polygalacturonase, putative, expressed
	Bradi4g24367	-0.759162	0.000122888	-0.728644	0.0185003	AT4G38970	fructose-bisphosphate aldolase 2	LOC_Os11g07020	fructose-bisphospate aldolase isozyme, putative, expressed
	Bradi1g25430	-0.758012	0.00676955	-0.727175	0.0132195	AT4G21280	photosystem II subunit QA	LOC_Os07g36080	oxygen evolving enhancer protein 3 domain containing protein, expressed
	Bradi1g65955	-0.757735	0.00962915	-0.728591	0.0224935	ATCG00710	photosystem II reaction center protein H	LOC_Os08g15296	photosystem II reaction center protein H, putative, expressed
	Bradi3g45840	-0.757064	0.0038762	-0.727555	0.0420169	AT5G07020	proline-rich family protein	LOC_Os02g35090	expressed protein
	Bradi1g28310	-0.756071	0.00366647	-0.727225	0.0493361	AT1G51110	Plastid-lipid associated protein PAP / fibrillin family protein	LOC_Os07g28790	PAP fibrillin family domain containing protein, expressed
	Bradi3g20520	-0.753878	0.0480855	-0.726638	0.00809886	AT1G17220	Translation initiation factor 2, small GTP-binding protein	LOC_Os05g49970	translation initiation factor IF-2, chloroplast precursor, putative, expressed
	Bradi4g17260	-0.75358	8.38441e-05	-0.724316	0.024315	AT5G51010	Rubredoxin-like superfamily protein	LOC_Os11g32500	rubredoxin family protein, putative, expressed
	Bradi3g04500	-0.753256	0.0293168	-0.720388	0.0103292	AT4G32350	Regulator of Vps4 activity in the MVB pathway protein	LOC_Os02g06430	DUF292 domain containing protein, expressed
	Bradi4g06980	-0.752886	0.00417779	-0.723787	0.0268255	AT5G21430	Chaperone DnaJ-domain superfamily protein	LOC_Os12g31460	heat shock protein DnaJ, putative, expressed
	Bradi2g46432	-0.752376	0.0288039	-0.723932	0.0190756	0	0	0	0
	Bradi4g45022	-0.752263	0.000150758	-0.722416	0.0383411	AT5G24500	0	LOC_Os06g21120	expressed protein
	Bradi4g18770	-0.752225	0.00608686	-0.718816	0.00851124	AT5G50600	hydroxysteroid dehydrogenase 1	LOC_Os11g30560	dehydrogenase/reductase, putative, expressed
	Bradi2g25736	-0.751589	0.0361255	-0.717384	0.0375809	AT2G31955	cofactor of nitrate reductase and xanthine dehydrogenase 2	LOC_Os12g32230	molybdenum cofactor biosynthesis protein 1, putative, expressed
	Bradi4g45190	-0.749304	0.00269391	-0.717757	0.00955922	AT2G35800	mitochondrial substrate carrier family protein	LOC_Os11g01270	mitochondrial substrate carrier family protein, putative, expressed
	Bradi1g15880	-0.748427	0.035368	-0.715453	0.0498905	AT4G37470	alpha/beta-Hydrolases superfamily protein	LOC_Os03g32270	hydrolase, alpha/beta fold family domain containing protein, expressed
	Bradi2g23220	-0.745163	1.0614e-05	-0.713854	0.0304682	AT5G59750	DHBP synthase RibB-like alpha/beta domain;GTP cyclohydrolase II	LOC_Os05g38570	riboflavin biosynthesis protein ribAB, chloroplast precursor, putative, expressed
	Bradi1g60100	-0.745102	0.0185071	-0.717998	0.0179681	AT1G72640	NAD(P)-binding Rossmann-fold superfamily protein	LOC_Os03g29730	expressed protein
	Bradi3g52437	-0.745093	7.89395e-11	-0.713557	0.00758196	AT1G54130	RELA/SPOT homolog 3	LOC_Os02g47120	region found in RelA/SpoT proteins containing protein, expressed
	Bradi3g45160	-0.745062	0.0316302	-0.713859	0.0155193	AT3G44220	Late embryogenesis abundant (LEA) hydroxyproline-rich glycoprotein family	LOC_Os02g33550	harpin-induced protein 1 domain containing protein, expressed
	Bradi3g18390	-0.744726	0.00366824	-0.713508	0.028478	AT2G34930	disease resistance family protein / LRR family protein	LOC_Os11g35840	expressed protein
	Bradi1g44560	-0.7446	0.00246341	-0.714927	0.00756809	AT5G62580	ARM repeat superfamily protein	LOC_Os06g13600	HEAT repeat family protein, putative, expressed
	Bradi3g47041	-0.740966	9.32956e-05	-0.711442	0.0111546	AT1G51400	Photosystem II 5 kD protein	LOC_Os02g37060	photosystem II 5 kDa protein, chloroplast precursor, putative, expressed
	Bradi1g30390	-0.740749	0.0303328	-0.70762	0.0196737	AT5G32440	Ubiquitin system component Cue protein	LOC_Os06g43520	cytochrome P450 71D7, putative, expressed
	Bradi5g23877	-0.739569	1.42938e-05	-0.710575	0.0145881	AT4G11175	Nucleic acid-binding, OB-fold-like protein	LOC_Os04g16834	translation initiation factor IF-1, chloroplast, putative, expressed
	Bradi4g01490	-0.73923	0.00710948	-0.70976	0.0286115	AT4G18370	DEGP protease 5	LOC_Os12g42210	OsDegp15 - Putative Deg protease homologue, expressed
	Bradi1g59500	-0.7389	0.0212177	-0.709306	0.0260523	AT3G01440	PsbQ-like 1	LOC_Os07g01480	oxygen evolving enhancer protein 3 domain containing protein, expressed
	Bradi1g78710	-0.737402	0.0212425	-0.70776	0.0138238	AT4G17840	0	ChrSy	expressed protein
	Bradi2g39740	-0.736384	0.000880034	-0.707449	0.0405373	AT1G22630	0	LOC_Os05g01530	expressed protein
	Bradi2g22420	-0.73636	0.00762761	-0.702823	0.00997428	AT2G38410	ENTH/VHS/GAT family protein	LOC_Os05g39760	VHS and GAT domain containing protein, expressed
	Bradi3g18590	-0.734971	5.66826e-05	-0.704305	0.0161407	AT5G57550	xyloglucan endotransglucosylase/hydrolase 25	LOC_Os08g13920	glycosyl hydrolases family 16, putative, expressed
	Bradi3g26860	-0.734952	0.00622354	-0.705744	0.00847919	AT5G28840	GDP-D-mannose 3\',5\'-epimerase	LOC_Os10g28200	NAD dependent epimerase/dehydratase family protein, putative, expressed
	Bradi1g05715	-0.731028	0.0113061	-0.701899	0.0178245	ATCG00900	Ribosomal protein S7p/S5e family protein	LOC_Os04g16886	chloroplast 30S ribosomal protein S7, putative, expressed
	Bradi1g41820	-0.73036	0.00505756	-0.701684	0.00912633	AT3G48420	Haloacid dehalogenase-like hydrolase (HAD) superfamily protein	LOC_Os03g36750	cbbY, putative, expressed
	Bradi1g05757	-0.7293	0.00531448	-0.70013	0.0416256	ATCG00720	photosynthetic electron transfer B	LOC_Os01g57942	cytochrome b6, putative, expressed
	Bradi3g04387	-0.728417	0.00274976	-0.699474	0.00965506	AT5G08650	Small GTP-binding protein	LOC_Os02g06300	GTP-binding protein lepA, putative, expressed
	Bradi1g66950	-0.727537	0.00130826	-0.695438	0.010928	AT2G37840	Protein kinase superfamily protein	LOC_Os03g16130	CAMK_CAMK_like_ULKh_APGy.2 - CAMK includes calcium/calmodulin depedent protein kinases, expressed
	Bradi4g06690	-0.72506	0.00677425	-0.692434	0.0104719	AT1G13960	WRKY DNA-binding protein 4	LOC_Os12g32250	WRKY96, expressed
	Bradi2g08340	-0.723849	0.00244888	-0.694794	0.0178245	AT5G46110	Glucose-6-phosphate/phosphate translocator-related	LOC_Os01g13770	DUF250 domain containing protein, putative, expressed
	Bradi1g12550	-0.72136	0.0237621	-0.693161	0.0138388	AT2G29630	thiaminC	LOC_Os03g47610	thiamine biosynthesis protein thiC, putative, expressed
	Bradi1g54400	-0.719539	0.00474146	-0.690755	0.0134169	AT5G13240	transcription regulators	LOC_Os04g56730	repressor of RNA polymerase III transcription MAF1, putative, expressed
	Bradi3g60920	-0.717026	0.00387181	-0.687459	0.0145323	AT2G21280	NAD(P)-binding Rossmann-fold superfamily protein	LOC_Os02g58790	cell division inhibitor, putative, expressed
	Bradi5g19560	-0.715483	0.0424052	-0.685644	0.0313191	AT1G42540	glutamate receptor 3.3	LOC_Os04g49570	glutamate receptor, putative, expressed
	Bradi3g56280	-0.714748	3.26525e-05	-0.685462	0.0155919	AT1G73990	signal peptide peptidase	LOC_Os02g49570	OsProtIV1 - Putative Protease IV homologue; Domain 2 is a SPH, expressed
	Bradi3g49570	-0.713589	0.00275315	-0.682206	0.0139949	AT5G23140	nuclear-encoded CLP protease P7	LOC_Os02g42290	OsClp3 - Putative Clp protease homologue, expressed
	Bradi4g31440	-0.713049	0.00715953	-0.680502	0.0161407	AT5G60360	aleurain-like protease	LOC_Os09g27030	oryzain gamma chain precursor, putative, expressed
	Bradi2g10770	-0.713016	0.00254035	-0.683475	0.0245927	AT3G56940	dicarboxylate diiron protein, putative (Crd1)	LOC_Os01g17170	magnesium-protoporphyrin IX monomethyl ester cyclase,chloroplast precursor, putative, expressed
	Bradi4g26840	-0.712846	0.00222842	-0.682398	0.0120844	AT1G10390	Nucleoporin autopeptidase	LOC_Os12g06890	OsNucAP3 - Putative Nucleoporin Autopeptidase homologue, expressed
	Bradi2g58677	-0.712704	0.0308506	-0.681546	0.0119893	AT4G14030	selenium-binding protein 1	LOC_Os01g68770	selenium-binding protein, putative, expressed
	Bradi4g43314	-0.711135	0.00974855	-0.6777	0.0333436	0	0	0	0
	Bradi3g58020	-0.710523	0.0389381	-0.680418	0.0196289	AT1G45474	photosystem I light harvesting complex gene 5	LOC_Os02g52650	chlorophyll A-B binding protein, putative, expressed
	Bradi3g49590	-0.710462	0.0445028	-0.678256	0.0371671	AT5G23210	serine carboxypeptidase-like 34	LOC_Os02g42310	OsSCP8 - Putative Serine Carboxypeptidase homologue, expressed
	Bradi1g29900	-0.707257	0.00181459	-0.677517	0.0160622	AT5G42270	FtsH extracellular protease family	LOC_Os06g51029	OsFtsH1 FtsH protease, homologue of AtFtsH1/5, expressed
	Bradi1g07370	-0.705058	0.0148065	-0.67598	0.0132681	AT1G74970	ribosomal protein S9	LOC_Os03g55930	ribosomal protein, putative, expressed
	Bradi1g55007	-0.703321	0.00139349	-0.672873	0.015085	AT3G10420	P-loop containing nucleoside triphosphate hydrolases superfamily protein	LOC_Os07g08970	uncharacterized protein ycf45, putative, expressed
	Bradi2g13110	-0.703288	0.00583488	-0.669921	0.0268197	AT3G62760	Glutathione S-transferase family protein	LOC_Os01g27360	glutathione S-transferase, putative, expressed
	Bradi2g03740	-0.702786	0.0345445	-0.671866	0.0148925	AT1G27980	dihydrosphingosine phosphate lyase	LOC_Os01g01080	decarboxylase, putative, expressed
	Bradi2g40950	-0.702229	0.000423025	-0.672047	0.0317111	AT4G27800	thylakoid-associated phosphatase 38	LOC_Os01g37130	protein phosphatase 2C, putative, expressed
	Bradi2g21186	-0.70089	0.0239628	-0.667284	0.0302088	0	0	0	0
	Bradi3g13970	-0.700662	0.00282057	-0.670726	0.0156802	AT1G67740	photosystem II BY	LOC_Os08g02630	photosystem II core complex proteins psbY, chloroplast precursor, putative, expressed
	Bradi3g47580	-0.699266	0.0121209	-0.668043	0.0224386	AT4G24690	ubiquitin-associated (UBA)/TS-N domain-containing protein / octicosapeptide/Phox/Bemp1 (PB1) domain-containing protein	LOC_Os02g38050	joka2, putative, expressed
	Bradi4g35930	-0.698541	0.00764422	-0.667798	0.0240189	AT3G51150	ATP binding microtubule motor family protein	LOC_Os09g35890	kinesin motor domain containing protein, expressed
	Bradi1g00470	-0.698382	0.00857496	-0.66605	0.0315893	AT5G41210	glutathione S-transferase THETA 1	LOC_Os11g37730	glutathione S-transferase, N-terminal domain containing protein, expressed
	Bradi1g58380	-0.697301	0.0306373	-0.663487	0.0233883	AT1G30360	Early-responsive to dehydration stress protein (ERD4)	LOC_Os07g05570	ERD4 protein, putative, expressed
	Bradi2g56320	-0.695241	0.0268247	-0.661309	0.0162182	AT1G34370	C2H2 and C2HC zinc fingers superfamily protein	LOC_Os01g65080	ZOS1-18 - C2H2 zinc finger protein, expressed
	Bradi2g48850	-0.693157	0.00471517	-0.66037	0.023798	AT3G14830	0	LOC_Os01g52920	expressed protein
	Bradi4g30750	-0.692801	0.0146968	-0.659858	0.021585	AT5G57800	Fatty acid hydroxylase superfamily	LOC_Os09g25850	WAX2, putative, expressed
	Bradi1g47360	-0.692713	0.042726	-0.65847	0.0400654	AT5G58020	0	LOC_Os06g08490	X0001, putative, expressed
	Bradi1g48470	-0.691222	0.0297922	-0.66201	0.0216753	AT1G45688	0	LOC_Os06g06780	harpin-induced protein, putative, expressed
	Bradi4g01430	-0.691003	0.00555564	-0.66157	0.0158356	AT4G04850	K+ efflux antiporter 3	LOC_Os12g42300	potasium efflux antiporter protein, putative, expressed
	Bradi1g27280	-0.690902	0.00815388	-0.660558	0.0270032	AT3G16250	NDH-dependent cyclic electron flow 1	LOC_Os07g30670	2Fe-2S iron-sulfur cluster binding domain containing protein, expressed
	Bradi1g15450	-0.689203	0.00170987	-0.656686	0.0169319	AT1G52870	Peroxisomal membrane 22 kDa (Mpv17/PMP22) family protein	LOC_Os03g38730	peroxisomal membrane protein, putative, expressed
	Bradi3g40590	-0.688845	0.00639067	-0.656824	0.0200636	AT4G29950	Ypt/Rab-GAP domain of gyp1p superfamily protein	LOC_Os08g40620	rabGAP/TBC domain-containing protein, putative, expressed
	Bradi5g05687	-0.685815	0.0279202	-0.656682	0.0336816	ATCG00430	photosystem II reaction center protein G	LOC_Os01g58022	NADPH-dependent oxidoreductase, putative, expressed
	Bradi3g48480	-0.683202	0.0352948	-0.652734	0.0405462	AT3G08010	RNA binding	LOC_Os02g39740	psaB translation factor, putative, expressed
	Bradi2g46306	-0.682998	0.00132755	-0.65312	0.0254496	AT2G31040	ATP synthase protein I -related	LOC_Os01g48300	ATP synthase protein I related, putative, expressed
	Bradi1g05792	-0.682317	0.0112937	-0.653156	0.0196293	ATCG00820	ribosomal protein S19	LOC_Os07g25024	chloroplast 30S ribosomal protein S19, putative
	Bradi3g42730	-0.679114	0.00680505	-0.649445	0.03233	AT3G44620	protein tyrosine phosphatases;protein tyrosine phosphatases	LOC_Os08g44320	low molecular weight protein-tyrosine-phosphatase slr0328, putative, expressed
	Bradi5g14367	-0.676941	0.0110351	-0.646514	0.0204468	AT2G43330	inositol transporter 1	LOC_Os04g41460	transporter family protein, putative, expressed
	Bradi5g08240	-0.676684	0.00329444	-0.645115	0.0230308	AT5G50740	Heavy metal transport/detoxification superfamily protein	LOC_Os02g30650	heavy metal-associated domain containing protein, expressed
	Bradi1g15170	-0.676555	0.00256084	-0.647272	0.0395404	AT4G13500	0	LOC_Os03g39830	expressed protein
	Bradi1g24980	-0.675572	0.0171183	-0.644051	0.0316048	AT4G03280	photosynthetic electron transfer C	LOC_Os07g37030	cytochrome b6-f complex iron-sulfur subunit, chloroplast precursor, putative, expressed
	Bradi3g17640	-0.673048	0.0189466	-0.641143	0.0381757	AT1G79040	photosystem II subunit R	LOC_Os08g10020	photosystem II 10 kDa polypeptide, chloroplast precursor, putative, expressed
	Bradi5g14490	-0.672439	0.0305789	-0.641706	0.0212559	AT3G07570	Cytochrome b561/ferric reductase transmembrane with DOMON related domain	LOC_Os04g41810	expressed protein
	Bradi1g67120	-0.671479	2.32238e-05	-0.641572	0.020797	AT4G37300	maternal effect embryo arrest 59	LOC_Os03g15920	expressed protein
	Bradi4g44460	-0.671177	0.00111421	-0.641435	0.0298229	AT5G58380	SOS3-interacting protein 1	LOC_Os12g02200	CAMK_KIN1/SNF1/Nim1_like.6 - CAMK includes calcium/calmodulin depedent protein kinases, expressed
	Bradi1g28330	-0.669416	3.61871e-05	-0.639816	0.0263043	AT2G46820	photosystem I P subunit	LOC_Os07g28610	expressed protein
	Bradi2g03680	-0.667465	0.0147398	-0.637582	0.0224935	AT3G26900	shikimate kinase like 1	LOC_Os01g01302	shikimate kinase, putative, expressed
	Bradi3g42100	-0.666534	0.0196134	-0.638169	0.0251867	AT1G63120	RHOMBOID-like 2	LOC_Os08g43320	OsRhmbd14 - Putative Rhomboid homologue, expressed
	Bradi1g66030	-0.666514	8.50868e-05	-0.635194	0.0278852	AT5G02780	glutathione transferase lambda 1	LOC_Os03g17470	IN2-1 protein, putative, expressed
	Bradi3g55210	-0.666002	0.00702956	-0.636776	0.0330205	AT5G37360	0	LOC_Os02g57030	expressed protein
	Bradi1g69048	-0.664959	0.0424247	-0.636716	0.0390555	0	0	LOC_Os03g12670	expressed protein
	Bradi3g49520	-0.664785	8.79353e-05	-0.634412	0.0229971	AT1G65730	YELLOW STRIPE like 7	LOC_Os02g42220	transposon protein, putative, unclassified, expressed
	Bradi5g24027	-0.664234	3.22735e-06	-0.633257	0.0356334	AT1G47128	Granulin repeat cysteine protease family protein	LOC_Os04g57440	oryzain beta chain precursor, putative, expressed
	Bradi3g14330	-0.663894	0.00867603	-0.633687	0.0381757	AT1G30520	acyl-activating enzyme 14	LOC_Os08g03630	acyl-activating enzyme 14, putative, expressed
	Bradi4g30000	-0.663757	0.0200551	-0.634543	0.0490816	AT1G70760	inorganic carbon transport protein-related	LOC_Os05g28090	expressed protein
	Bradi3g10350	-0.663102	0.0497797	-0.636205	0.0238273	AT2G20050	protein serine/threonine phosphatases;protein kinases;catalytics;cAMP-dependent protein kinase regulators;ATP binding;protein serine/threonine phosphatases	LOC_Os02g17970	AGC_PKA/PKG_like.1 - ACG kinases include homologs to PKA, PKG and PKC, expressed
	Bradi3g30500	-0.66232	0.00629637	-0.632373	0.0361609	AT1G32470	Single hybrid motif superfamily protein	LOC_Os10g37180	glycine cleavage system H protein, putative, expressed
	Bradi1g53100	-0.662256	0.00161802	-0.632691	0.0289621	AT1G21350	Thioredoxin superfamily protein	LOC_Os07g15670	peroxiredoxin, putative, expressed
	Bradi1g18370	-0.661925	2.32238e-05	-0.63102	0.023973	AT5G66730	C2H2-like zinc finger protein	LOC_Os07g39310	ZOS7-06 - C2H2 zinc finger protein, expressed
	Bradi1g09537	-0.660486	0.00315195	-0.631258	0.0304676	AT5G19220	ADP glucose pyrophosphorylase large subunit 1	LOC_Os03g52460	glucose-1-phosphate adenylyltransferase large subunit, putative, expressed
	Bradi4g39197	-0.660042	0.00120046	-0.629349	0.0444606	AT1G17050	solanesyl diphosphate synthase 2	LOC_Os12g17320	polyprenyl synthetase, putative, expressed
	Bradi2g37240	-0.659123	0.0464127	-0.629162	0.0365826	AT2G39570	ACT domain-containing protein	LOC_Os05g02220	ACT domain containing protein, expressed
	Bradi4g17010	-0.658199	0.0171856	-0.628813	0.0457235	ATCG00900	Ribosomal protein S7p/S5e family protein	LOC_Os04g16886	chloroplast 30S ribosomal protein S7, putative, expressed
	Bradi1g73120	-0.655521	5.02124e-06	-0.624523	0.0298229	AT4G39660	alanine:glyoxylate aminotransferase 2	LOC_Os03g07570	aminotransferase, putative, expressed
	Bradi1g78240	-0.654846	0.00951921	-0.625213	0.0448661	AT2G45180	Bifunctional inhibitor/lipid-transfer protein/seed storage 2S albumin superfamily protein	LOC_Os02g44320	LTPL113 - Protease inhibitor/seed storage/LTP family protein precursor, expressed
	Bradi4g37555	-0.654125	0.00209731	-0.624523	0.0393393	AT4G17740	Peptidase S41 family protein	LOC_Os02g57060	OsCttP2 - Putative C-terminal processing peptidase homologue, expressed
	Bradi1g69637	-0.654048	0.039076	-0.622364	0.0284899	AT1G68530	3-ketoacyl-CoA synthase 6	LOC_Os03g12030	3-ketoacyl-CoA synthase, putative, expressed
	Bradi1g07140	-0.650651	0.00202667	-0.621487	0.0271619	AT1G75210	HAD-superfamily hydrolase, subfamily IG, 5\'-nucleotidase	LOC_Os03g56310	5-nucleotidase domain-containing protein, putative, expressed
	Bradi2g58912	-0.650352	0.0104031	-0.621123	0.0395404	AT4G12830	alpha/beta-Hydrolases superfamily protein	LOC_Os01g69060	hydrolase, alpha/beta fold family domain containing protein, expressed
	Bradi4g17080	-0.649968	0.0184101	-0.621657	0.0476868	AT1G09070	soybean gene regulated by cold-2	LOC_Os02g31867	expressed protein
	Bradi1g78420	-0.649953	0.0262254	-0.616454	0.0328559	AT5G61510	GroES-like zinc-binding alcohol dehydrogenase family protein	LOC_Os03g01190	dehydrogenase, putative, expressed
	Bradi4g07440	-0.647008	0.0228564	-0.619327	0.0318745	AT5G02120	one helix protein	LOC_Os05g22730	expressed protein
	Bradi2g58770	-0.646278	0.00128235	-0.617007	0.0337182	AT3G02830	zinc finger protein 1	LOC_Os01g68860	zinc finger C-x8-C-x5-C-x3-H type family protein, expressed
	Bradi1g14710	-0.645854	0.00729138	-0.616374	0.0290147	AT1G04420	NAD(P)-linked oxidoreductase superfamily protein	LOC_Os03g41510	oxidoreductase, aldo/keto reductase family protein, putative, expressed
	Bradi1g62170	-0.642296	0.0264486	-0.613767	0.036547	AT1G05190	Ribosomal protein L6 family	LOC_Os03g24020	ribosomal protein L6, putative, expressed
	Bradi2g17660	-0.639381	0.000333751	-0.608954	0.046508	AT1G68830	STT7 homolog STN7	LOC_Os05g47560	serine/threonine-protein kinase SNT7, chloroplast precursor, putative, expressed
	Bradi1g30811	-0.637735	0.0253731	-0.608698	0.0325922	AT2G24090	Ribosomal protein L35	LOC_Os06g43900	ribosomal protein L35, putative, expressed
	Bradi1g51020	-0.637379	0.0107283	-0.608028	0.0336406	AT5G27560	Domain of unknown function (DUF1995)	LOC_Os06g05390	expressed protein
	Bradi5g26567	-0.63694	0.0389307	-0.603244	0.0368131	0	0	LOC_Os04g58890	expressed protein
	Bradi2g10740	-0.636099	0.0128404	-0.606401	0.0371415	0	0	LOC_Os01g17150	plastid-specific 50S ribosomal protein 5, chloroplast precursor, putative, expressed
	Bradi4g28160	-0.635716	4.26743e-06	-0.605482	0.0336178	AT5G66530	Galactose mutarotase-like superfamily protein	LOC_Os09g15820	aldose 1-epimerase, putative, expressed
	Bradi2g06080	-0.635209	0.04933	-0.605226	0.0398382	AT2G33800	Ribosomal protein S5 family protein	LOC_Os03g34040	ribosomal protein, putative, expressed
	Bradi1g66700	-0.633869	0.0318111	-0.603056	0.0337182	AT5G42510	Disease resistance-responsive (dirigent-like protein) family protein	LOC_Os11g42500	dirigent, putative, expressed
	Bradi3g05760	-0.632762	0.000414087	-0.600864	0.0389882	AT5G57580	Calmodulin-binding protein	LOC_Os02g08120	calmodulin binding protein, putative, expressed
	Bradi3g41490	-0.632378	0.013903	-0.603304	0.0347244	AT3G26890	0	LOC_Os08g42420	expressed protein
	Bradi3g09660	-0.629676	0.0113952	-0.599188	0.0466343	AT4G01050	thylakoid rhodanese-like	LOC_Os02g15750	expressed protein
	Bradi1g64267	-0.629387	0.000791437	-0.600364	0.0380661	AT1G56500	haloacid dehalogenase-like hydrolase family protein	LOC_Os03g19760	HAD-superfamily hydrolase, subfamily IA, variant 3 containing protein, expressed
	Bradi3g10605	-0.627792	0.00699787	-0.59764	0.0446387	0	0	0	0
	Bradi1g03050	-0.627589	0.00120046	-0.595496	0.0377712	AT4G16070	Mono-/di-acylglycerol lipase, N-terminal;Lipase, class 3	LOC_Os03g61540	lipase class 3 family protein, putative, expressed
	Bradi1g33097	-0.621365	9.44692e-05	-0.591161	0.0408156	AT4G28220	NAD(P)H dehydrogenase B1	LOC_Os06g47000	external NADH-ubiquinone oxidoreductase 1, mitochondrial precursor, putative, expressed
	Bradi1g34560	-0.617093	0.0156679	-0.587112	0.0421217	AT4G02530	chloroplast thylakoid lumen protein	LOC_Os06g49160	thylakoid lumenal 16.5 kDa protein, chloroplast precursor, putative, expressed
	Bradi2g06520	-0.616234	0.000903438	-0.586979	0.0409107	AT5G19760	Mitochondrial substrate carrier family protein	LOC_Os05g11780	mitochondrial carrier protein, putative, expressed
	Bradi3g10330	-0.614475	0.0184101	-0.58514	0.0431412	AT1G67280	Glyoxalase/Bleomycin resistance protein/Dioxygenase superfamily protein	LOC_Os02g17920	glyoxalase family protein, putative, expressed
	Bradi3g18930	-0.612936	0.0200551	-0.580815	0.0441065	AT2G18860	Syntaxin/t-SNARE family protein	LOC_Os08g14640	syntaxin 6, N-terminal domain containing protein, expressed
	Bradi4g01640	-0.612865	0.0135774	-0.58388	0.0464323	AT3G63410	S-adenosyl-L-methionine-dependent methyltransferases superfamily protein	LOC_Os12g42090	methyltransferase domain containing protein, putative, expressed
	Bradi2g31910	-0.61111	0.0456813	-0.580209	0.044372	AT3G21090	ABC-2 type transporter family protein	LOC_Os05g13520	white-brown complex homolog protein 12, putative, expressed
	Bradi3g47740	-0.611075	0.0155168	-0.582327	0.0460984	AT4G24750	Rhodanese/Cell cycle control phosphatase superfamily protein	LOC_Os02g38240	rhodanese family protein, putative, expressed
	Bradi1g66296	-0.606737	0.00877754	-0.577559	0.0468322	AT2G39470	PsbP-like protein 2	LOC_Os03g17174	PsbP, putative, expressed
	Bradi1g52150	0.557636	0.0148065	0.58881	0.0460696	AT5G24290	Vacuolar iron transporter (VIT) family protein	LOC_Os06g01440	integral membrane protein, putative, expressed
	Bradi2g44750	0.571718	0.0218783	0.60452	0.0376073	AT1G60590	Pectin lyase-like superfamily protein	LOC_Os01g44970	polygalacturonase, putative, expressed
	Bradi4g31417	0.579987	0.0394785	0.609428	0.0470156	AT5G20635	0	LOC_Os09g26999	keratin-associated protein 5-4, putative, expressed
	Bradi4g04880	0.617744	0.0167959	0.648551	0.0219674	AT4G25800	Calmodulin-binding protein	LOC_Os12g36920	calmodulin binding protein, putative, expressed
	Bradi3g37210	0.620296	0.00961719	0.650222	0.0412733	AT1G73080	PEP1 receptor 1	LOC_Os08g34640	receptor-like protein kinase precursor, putative, expressed
	Bradi2g36970	0.626126	0.00710948	0.654813	0.0203457	AT5G26770	0	LOC_Os05g04530	IF, putative, expressed
	Bradi1g36050	0.627828	0.0477375	0.656506	0.0212838	AT1G51200	A20/AN1-like zinc finger family protein	LOC_Os06g41010	zinc finger A20 and AN1 domain-containing stress-associated protein, putative, expressed
	Bradi4g31130	0.63089	0.0420012	0.664698	0.0188982	AT1G19230	Riboflavin synthase-like superfamily protein	LOC_Os09g26660	ferric reductase, putative, expressed
	Bradi5g15027	0.63925	0.0103751	0.671283	0.0411897	AT3G47570	Leucine-rich repeat protein kinase family protein	LOC_Os07g03000	receptor-like protein kinase precursor, putative, expressed
	Bradi1g45884	0.656364	0.0198047	0.686365	0.0184248	0	0	0	0
	Bradi3g18460	0.664812	0.0424758	0.692439	0.0197125	AT3G54820	plasma membrane intrinsic protein 2;5	LOC_Os02g41860	aquaporin protein, putative, expressed
	Bradi4g36470	0.66495	0.0466239	0.696174	0.044357	AT3G51280	Tetratricopeptide repeat (TPR)-like superfamily protein	LOC_Os09g36740	tetratricopeptide repeat domain containing protein, expressed
	Bradi1g71820	0.665879	0.000645349	0.697028	0.0120975	AT1G34630	0	LOC_Os03g09090	expressed protein
	Bradi3g18070	0.668659	0.0398694	0.701394	0.0294569	AT3G20310	ethylene response factor 7	LOC_Os09g26420	AP2 domain containing protein, expressed
	Bradi3g26787	0.687731	0.0269551	0.714821	0.0113249	AT4G14570	acylaminoacyl-peptidase-related	LOC_Os10g28030	OsPOP22 - Putative Prolyl Oligopeptidase homologue, expressed
	Bradi2g14450	0.693237	0.00170765	0.722504	0.00783971	AT5G15120	Protein of unknown function (DUF1637)	LOC_Os05g51470	2-aminoethanethiol dioxygenase, putative, expressed
	Bradi5g17510	0.703288	0.0104567	0.733851	0.0260179	AT4G17486	PPPDE putative thiol peptidase family protein	LOC_Os04g46290	ethylene-responsive element-binding protein, putative, expressed
	Bradi1g14976	0.7049	1.67581e-05	0.736214	0.00601736	AT5G55840	Pentatricopeptide repeat (PPR) superfamily protein	LOC_Os03g40690	PPR repeat containing protein, expressed
	Bradi4g35075	0.721164	0.00710775	0.753376	0.0366386	0	0	0	0
	Bradi3g16060	0.723058	0.0336612	0.756962	0.00490176	AT5G50140	Ankyrin repeat family protein	LOC_Os06g19010	cadmium tolerance factor, putative, expressed
	Bradi4g20117	0.725532	0.0224086	0.753123	0.00859522	AT4G35160	O-methyltransferase family protein	LOC_Os11g20090	O-methyltransferase, putative, expressed
	Bradi1g36420	0.731867	0.0202469	0.762923	0.0431376	AT5G47730	Sec14p-like phosphatidylinositol transfer family protein	LOC_Os02g10650	CRAL/TRIO domain containing protein, expressed
	Bradi4g16620	0.739143	0.0180343	0.768615	0.0420955	AT2G36490	demeter-like 1	LOC_Os05g37410	hhH-GPD superfamily base excision DNA repair protein, expressed
	Bradi2g04170	0.743276	4.07833e-05	0.774683	0.00632532	AT5G58320	Kinase interacting (KIP1-like) family protein	LOC_Os01g07360	KIP1, putative, expressed
	Bradi2g20360	0.744949	0.0412159	0.776453	0.0221681	AT3G04820	Pseudouridine synthase family protein	LOC_Os01g56620	pseudouridylate synthase, putative, expressed
	Bradi3g29620	0.746628	0.0148547	0.781032	0.00337855	AT5G36970	NDR1/HIN1-like 25	LOC_Os04g58090	harpin-induced protein 1 domain containing protein, expressed
	Bradi3g02612	0.764345	0.00125081	0.791886	0.0290982	AT4G37445	0	LOC_Os02g03430	expressed protein
	Bradi4g35376	0.765518	0.0232494	0.795966	0.00437168	AT2G36980	Tetratricopeptide repeat (TPR)-like superfamily protein	LOC_Os09g34870	pentatricopeptide, putative, expressed
	Bradi4g21990	0.793138	0.0289751	0.82666	0.00136162	AT4G21410	cysteine-rich RLK (RECEPTOR-like protein kinase) 29	LOC_Os11g11890	protein kinase domain containing protein, expressed
	Bradi1g04670	0.800051	0.00417779	0.831485	0.0112126	AT3G08030	Protein of unknown function, DUF642	LOC_Os03g59300	expressed protein
	Bradi1g21280	0.80526	0.0199099	0.835336	0.00705451	AT5G10370	helicase domain-containing protein / IBR domain-containing protein / zinc finger protein-related	LOC_Os07g42900	helicase domain-containing protein, putative, expressed
	Bradi2g46502	0.812021	0.011487	0.844223	0.00317553	AT4G21700	Protein of unknown function (DUF2921)	LOC_Os01g48640	expressed protein
	Bradi4g00430	0.814016	0.0215055	0.840448	0.0168571	AT1G74790	catalytics	LOC_Os12g44230	expressed protein
	Bradi1g22690	0.82345	0.0415428	0.858776	0.000767123	AT1G18670	Protein kinase superfamily protein	LOC_Os07g40550	IBS1, putative, expressed
	Bradi2g21737	0.827842	0.00982813	0.86098	0.0071194	AT5G17910	0	LOC_Os01g59670	expressed protein
	Bradi3g10270	0.833057	0.0467524	0.864132	0.0406346	AT4G10850	Nodulin MtN3 family protein	LOC_Os02g19820	nodulin MtN3 family protein, putative, expressed
	Bradi1g18080	0.838336	0.0391056	0.864119	0.0169459	AT2G47710	Adenine nucleotide alpha hydrolases-like superfamily protein	LOC_Os07g47620	universal stress protein domain containing protein, putative, expressed
	Bradi1g07390	0.838511	0.0226845	0.870512	0.0207084	AT5G66600	Protein of unknown function, DUF547	LOC_Os03g55890	ternary complex factor MIP1, putative, expressed
	Bradi4g44027	0.839115	0.013017	0.873073	0.00439737	AT5G18280	apyrase 2	LOC_Os11g03290	nucleoside-triphosphatase, putative, expressed
	Bradi1g27757	0.851882	0.0305174	0.884234	0.0481639	AT3G14470	NB-ARC domain-containing disease resistance protein	LOC_Os07g29820	NBS-LRR disease resistance protein, putative, expressed
	Bradi2g05163	0.863051	0.00052448	0.893265	0.00993875	0	0	0	0
	Bradi1g26040	0.867026	0.0342178	0.894394	0.00967093	AT2G36380	pleiotropic drug resistance 6	LOC_Os11g37700	pleiotropic drug resistance protein, putative, expressed
	Bradi2g05590	0.871829	0.00154927	0.90201	0.00122784	AT5G47390	myb-like transcription factor family protein	LOC_Os01g09280	myb-related transcription activator, putative, expressed
	Bradi4g16503	0.874942	0.0024462	0.90555	0.000355578	0	0	0	0
	Bradi4g10290	0.876605	0.0305174	0.905665	0.00160939	AT4G35920	PLAC8 family protein	LOC_Os11g44870	expressed protein
	Bradi2g13470	0.881167	0.0369784	0.90413	0.00385409	AT5G19440	NAD(P)-binding Rossmann-fold superfamily protein	LOC_Os01g34480	NAD dependent epimerase/dehydratase family protein, putative, expressed
	Bradi4g15047	0.882314	0.0175523	0.906566	0.00140757	AT4G23160	cysteine-rich RLK (RECEPTOR-like protein kinase) 8	LOC_Os11g11780	cysteine-rich receptor-like protein kinase 21 precursor, putative, expressed
	Bradi1g09187	0.883508	0.00472723	0.913614	0.0483642	AT3G23100	homolog of human DNA ligase iv-binding protein XRCC4	LOC_Os03g53000	XRCC4, putative, expressed
	Bradi2g60710	0.888417	0.00320535	0.924704	0.0439139	AT2G41370	Ankyrin repeat family protein / BTB/POZ domain-containing protein	LOC_Os01g72020	BTBA3 - Bric-a-Brac,Tramtrack, Broad Complex BTB domain with Ankyrin repeat region, expressed
	Bradi3g56340	0.888845	0.00143853	0.915815	0.0104446	AT5G08130	basic helix-loop-helix (bHLH) DNA-binding superfamily protein	LOC_Os02g49480	helix-loop-helix DNA-binding domain containing protein, expressed
	Bradi3g45405	0.89017	0.0124533	0.919135	0.0294569	0	0	0	0
	Bradi1g14020	0.890905	0.0128404	0.921124	0.0332297	AT1G75880	SGNH hydrolase-type esterase superfamily protein	LOC_Os06g24404	GDSL-like lipase/acylhydrolase, putative, expressed
	Bradi4g38130	0.893526	0.00547385	0.925846	0.00418272	AT2G35140	DCD (Development and Cell Death) domain protein	LOC_Os09g39020	N-rich protein, putative, expressed
	Bradi4g33632	0.901792	0.000832907	0.92953	0.0233164	AT1G43760	DNAse I-like superfamily protein	LOC_Os11g16250	expressed protein
	Bradi1g73680	0.912211	0.0279202	0.943809	0.0050698	0	0	LOC_Os03g08130	expressed protein
	Bradi4g29660	0.917725	0.00507034	0.947102	0.00202988	AT2G01900	DNAse I-like superfamily protein	LOC_Os09g23140	endonuclease/exonuclease/phosphatase family domain containing protein, expressed
	Bradi2g35767	0.920906	1.04719e-08	0.951177	0.000427769	AT3G14460	LRR and NB-ARC domains-containing disease resistance protein	LOC_Os04g53496	NBS-LRR disease resistance protein, putative, expressed
	Bradi2g42820	0.925202	0.042916	0.949399	0.0316048	AT2G34930	disease resistance family protein / LRR family protein	LOC_Os01g41750	expressed protein
	Bradi1g45060	0.934135	0.0266424	0.966905	0.00117964	AT1G74410	RING/U-box superfamily protein	LOC_Os06g12560	zinc finger, C3HC4 type, domain containing protein, expressed
	Bradi1g71930	0.934842	0.000720078	0.964399	0.0155193	AT5G15150	homeobox 3	LOC_Os03g08960	homeobox associated leucine zipper, putative, expressed
	Bradi2g45170	0.944624	0.010443	0.97429	0.0114348	AT2G26650	K+ transporter 1	LOC_Os01g45990	potassium channel AKT1, putative, expressed
	Bradi3g15990	0.944813	0.0444198	0.975773	0.0367773	AT3G14460	LRR and NB-ARC domains-containing disease resistance protein	LOC_Os10g04570	expressed protein
	Bradi2g31690	0.948979	0.0214924	0.982414	0.000456753	AT3G26130	Cellulase (glycosyl hydrolase family 5) protein	LOC_Os05g15510	cellulase, putative, expressed
	Bradi3g06065	0.957097	4.73024e-05	0.989454	0.00426287	0	0	0	0
	Bradi1g78230	0.966245	0.0385424	1.00154	0.00219302	AT4G00150	GRAS family transcription factor	LOC_Os10g40390	scarecrow, putative, expressed
	Bradi1g23990	0.974902	0.00153237	1.00812	0.0155193	0	0	LOC_Os07g38470	expressed protein
	Bradi4g22610	0.975593	0.0361288	0.996603	0.00129491	AT1G77120	alcohol dehydrogenase 1	LOC_Os11g10510	dehydrogenase, putative, expressed
	Bradi2g02310	0.976882	0.00417779	1.00755	0.00035277	AT5G57580	Calmodulin-binding protein	LOC_Os01g04280	calmodulin binding protein, putative, expressed
	Bradi2g37172	0.980805	0.00392844	1.01316	0.042173	AT3G07040	NB-ARC domain-containing disease resistance protein	LOC_Os10g04110	MLA6 protein, putative, expressed
	Bradi1g37960	0.982035	0.00223399	1.01426	0.00501348	AT5G25930	Protein kinase family protein with leucine-rich repeat domain	LOC_Os06g36270	receptor-like protein kinase 5 precursor, putative, expressed
	Bradi3g35590	0.982604	0.00603808	1.01344	6.73259e-05	AT5G10100	Haloacid dehalogenase-like hydrolase (HAD) superfamily protein	LOC_Os08g31630	uncharacterized glycosyl hydrolase Rv2006/MT2062, putative, expressed
	Bradi1g29577	0.985421	0.0319227	1.01038	0.0152935	AT1G48410	Stabilizer of iron transporter SufD / Polynucleotidyl transferase	LOC_Os06g51310	PAZ domain containing protein, putative, expressed
	Bradi1g42650	0.988838	0.0229764	1.02097	0.00320464	AT3G51520	diacylglycerol acyltransferase family	LOC_Os06g22080	diacylglycerol O-acyltransferase, putative, expressed
	Bradi2g04490	0.990688	0.0155361	1.02153	0.0219674	AT2G41480	Peroxidase superfamily protein	LOC_Os01g07770	peroxidase precursor, putative, expressed
	Bradi1g10170	0.99276	1.22228e-05	1.02443	0.00136285	AT4G37850	basic helix-loop-helix (bHLH) DNA-binding superfamily protein	LOC_Os03g51580	helix-loop-helix DNA-binding domain containing protein, expressed
	Bradi4g19641	0.99446	0.0135774	1.02394	0.0019964	0	0	LOC_Os11g21804	expressed protein
	Bradi1g05890	0.996057	0.0125712	1.02618	0.00832727	AT2G19130	S-locus lectin protein kinase family protein	LOC_Os04g01310	serine/threonine-protein kinase receptor precursor, putative, expressed
	Bradi5g22842	0.997294	8.1474e-10	1.02726	2.85267e-05	AT3G14460	LRR and NB-ARC domains-containing disease resistance protein	LOC_Os12g29690	NBS-LRR disease resistance protein, putative, expressed
	Bradi1g31520	1.01128	0.00857496	1.0421	0.0280482	0	0	0	0
	Bradi2g37680	1.01302	0.00404064	1.04605	0.00671773	AT2G37330	aluminum sensitive 3	LOC_Os05g02750	ABC transporter, membrane-spanning/permease subunit, putative, expressed
	Bradi2g25355	1.01565	0.0276332	1.04754	0.0378954	0	0	0	0
	Bradi1g12960	1.02254	6.50635e-05	1.05142	0.000177468	AT3G22550	Protein of unknown function (DUF581)	LOC_Os03g46260	DUF581 domain containing protein, expressed
	Bradi4g38140	1.03834	0.0247298	1.07626	7.61863e-06	AT4G11800	Calcineurin-like metallo-phosphoesterase superfamily protein	LOC_Os07g04210	Ser/Thr protein phosphatase family protein, putative, expressed
	Bradi2g06006	1.03853	0.00544437	1.06703	0.00109254	0	0	0	0
	Bradi4g27440	1.04123	0.0154349	1.07063	0.04559	AT1G55610	BRI1 like	LOC_Os09g12240	serine/threonine-protein kinase BRI1-like 1 precursor, putative, expressed
	Bradi4g35370	1.0415	0.0108662	1.07297	0.00135916	AT4G38900	Basic-leucine zipper (bZIP) transcription factor family protein	LOC_Os08g43090	bZIP family transcription factor, putative, expressed
	Bradi5g21010	1.04165	0.00351567	1.07764	0.0333272	AT5G04410	NAC domain containing protein 2	LOC_Os05g35170	no apical meristem protein, putative, expressed
	Bradi3g14654	1.04389	0.0465393	1.07517	0.0133542	0	0	0	0
	Bradi2g19209	1.04431	0.0184101	1.0749	0.000125914	0	0	0	0
	Bradi5g26510	1.04454	0.00217648	1.07667	0.0219674	AT1G49760	poly(A) binding protein 8	LOC_Os04g58590	RNA recognition motif containing protein, putative, expressed
	Bradi5g08122	1.05103	0.0253442	1.08306	0.00124057	0	0	LOC_Os09g15410	retrotransposon protein, putative, unclassified
	Bradi3g39700	1.05404	0.0113533	1.08853	0.000803831	AT1G21230	wall associated kinase 5	LOC_Os08g39210	OsWAK74 - OsWAK receptor-like protein kinase, expressed
	Bradi4g09490	1.05527	0.00349134	1.08556	0.025172	AT5G59780	myb domain protein 59	LOC_Os11g47460	MYB family transcription factor, putative, expressed
	Bradi3g37245	1.06088	0.00476534	1.08967	0.0203289	AT4G01950	glycerol-3-phosphate acyltransferase 3	LOC_Os11g45400	glycerol-3-phosphate acyltransferase, putative, expressed
	Bradi1g61340	1.06544	1.86745e-08	1.09653	6.74301e-06	AT3G13600	calmodulin-binding family protein	LOC_Os03g25760	calmodulin-binding protein, putative, expressed
	Bradi2g34986	1.07238	5.40259e-07	1.10209	0.00179941	AT3G14470	NB-ARC domain-containing disease resistance protein	LOC_Os11g47780	pollen signalling protein with adenylyl cyclase activity, putative, expressed
	Bradi1g05880	1.07357	0.00581446	1.10028	0.00495467	AT1G76680	12-oxophytodienoate reductase 1	LOC_Os06g11210	12-oxophytodienoate reductase, putative, expressed
	Bradi1g48380	1.07634	0.020382	1.10199	0.00460912	AT2G19130	S-locus lectin protein kinase family protein	LOC_Os06g06930	receptor-like protein kinase, putative, expressed
	Bradi2g51120	1.079	0.0097402	1.11556	4.45709e-06	AT2G20340	Pyridoxal phosphate (PLP)-dependent transferases superfamily protein	LOC_Os01g56380	decarboxylase, putative, expressed
	Bradi3g36540	1.08131	0.00172926	1.11665	8.98538e-06	AT4G18550	alpha/beta-Hydrolases superfamily protein	LOC_Os05g49840	phospholipase, putative, expressed
	Bradi5g15040	1.08285	0.0326522	1.11726	0.00129491	AT3G50120	Plant protein of unknown function (DUF247)	LOC_Os04g42650	plant protein of unknown function domain containing protein, expressed
	Bradi2g51807	1.08466	0.00530329	1.11347	0.0240601	AT3G14460	LRR and NB-ARC domains-containing disease resistance protein	LOC_Os01g57310	rp1, putative, expressed
	Bradi3g13487	1.08496	0.0178542	1.10741	0.00341118	AT5G49900	Beta-glucosidase, GBA2 type family protein	LOC_Os08g01940	non-lysosomal glucosylceramidase, putative, expressed
	Bradi3g38140	1.086	0.0489395	1.11978	4.32169e-06	AT4G34410	redox responsive transcription factor 1	LOC_Os08g36920	AP2 domain containing protein, expressed
	Bradi2g12030	1.08771	2.82823e-06	1.11753	1.8242e-05	AT3G10040	sequence-specific DNA binding transcription factors	LOC_Os12g06640	homeodomain, putative, expressed
	Bradi2g03280	1.08771	0.0113526	1.11895	6.50624e-06	AT3G09390	metallothionein 2A	LOC_Os12g38270	metallothionein, putative, expressed
	Bradi1g09917	1.0886	0.000853908	1.12172	0.0255388	AT1G19630	cytochrome P450, family 722, subfamily A, polypeptide 1	LOC_Os05g01120	cytochrome P450, putative, expressed
	Bradi3g15940	1.08933	0.00101413	1.11355	0.0168594	AT2G05790	O-Glycosyl hydrolases family 17 protein	LOC_Os07g35510	glucan endo-1,3-beta-glucosidase precursor, putative, expressed
	Bradi1g63605	1.09072	0.0273414	1.11767	0.0205549	0	0	0	0
	Bradi1g57680	1.1007	0.0201355	1.13081	0.0184271	AT5G43010	regulatory particle triple-A ATPase 4A	LOC_Os02g10640	26S protease regulatory subunit, putative, expressed
	Bradi2g59110	1.10363	0.00676955	1.13811	4.13727e-06	AT5G50570	Squamosa promoter-binding protein-like (SBP domain) transcription factor family protein	LOC_Os01g69830	OsSPL2 - SBP-box gene family member, expressed
	Bradi4g04657	1.10381	0.0108263	1.13035	0.0181993	AT3G07040	NB-ARC domain-containing disease resistance protein	LOC_Os12g37740	resistance protein LR10, putative, expressed
	Bradi2g52150	1.10501	0.0097402	1.13795	0.0294569	AT4G26090	NB-ARC domain-containing disease resistance protein	LOC_Os01g57870	disease resistance protein RPS2, putative, expressed
	Bradi2g45920	1.10758	0.00111421	1.13892	0.000323617	AT3G02600	lipid phosphate phosphatase 3	LOC_Os01g47580	lipid phosphatase protein, putative, expressed
	Bradi1g46460	1.11104	0.0161881	1.1421	0.000730182	AT3G43850	0	LOC_Os06g10220	expressed protein
	Bradi1g20635	1.11357	0.0164244	1.14493	0.041023	0	0	0	0
	Bradi5g27210	1.11423	0.026341	1.14659	0.0156802	AT1G71695	Peroxidase superfamily protein	LOC_Os04g59260	peroxidase precursor, putative, expressed
	Bradi3g38514	1.11427	0.0138507	1.14914	0.0410413	AT4G35230	BR-signaling kinase 1	LOC_Os03g04050	protein kinase family protein, putative, expressed
	Bradi5g25630	1.11908	0.0030931	1.1501	0.0134101	AT4G06744	Leucine-rich repeat (LRR) family protein	LOC_Os04g57430	uncharacterized protein At4g06744 precursor, putative, expressed
	Bradi3g40980	1.12119	0.0147451	1.15177	0.0381757	AT1G04850	ubiquitin-associated (UBA)/TS-N domain-containing protein	LOC_Os08g41500	ubiquitin-associated protein, putative, expressed
	Bradi3g53900	1.13603	0.0228002	1.16656	0.0157137	AT2G24970	0	LOC_Os01g56090	expressed protein
	Bradi3g18357	1.14009	0.00392844	1.16326	0.0375351	AT5G19000	BTB-POZ and MATH domain 1	LOC_Os08g13030	MBTB21 - Bric-a-Brac, Tramtrack, Broad Complex BTB domain with Meprin and TRAF Homology MATH domain, expressed
	Bradi4g22750	1.1402	0.020382	1.16964	0.0135235	AT5G25500	0	LOC_Os11g10110	expressed protein
	Bradi1g09177	1.14949	0.0038762	1.18415	1.5587e-06	AT5G43650	basic helix-loop-helix (bHLH) DNA-binding superfamily protein	LOC_Os03g53020	helix-loop-helix DNA-binding domain containing protein, expressed
	Bradi3g55480	1.15043	0.0256765	1.18493	0.000183321	AT2G36950	Heavy metal transport/detoxification superfamily protein	LOC_Os02g57350	expressed protein
	Bradi1g29451	1.16106	0.00812285	1.19296	0.045053	AT1G80245	Spc97 / Spc98 family of spindle pole body (SBP) component	LOC_Os06g51400	expressed protein
	Bradi3g23180	1.16188	0.0424758	1.20011	5.67482e-06	AT3G43440	jasmonate-zim-domain protein 11	LOC_Os10g25230	ZIM domain containing protein, putative, expressed
	Bradi1g20380	1.16423	0.0155361	1.19693	0.0382135	AT1G14360	UDP-galactose transporter 3	LOC_Os06g39260	solute carrier family 35 member B1, putative, expressed
	Bradi5g09610	1.17218	0.0148065	1.20123	0.000167806	AT5G05960	Bifunctional inhibitor/lipid-transfer protein/seed storage 2S albumin superfamily protein	LOC_Os04g33920	LTPL102 - Protease inhibitor/seed storage/LTP family protein precursor, expressed
	Bradi2g54330	1.17252	0.000348	1.20224	0.000566069	AT2G39370	0	LOC_Os01g61980	expressed protein
	Bradi1g24135	1.17797	1.02358e-05	1.21034	0.000303773	AT5G10530	Concanavalin A-like lectin protein kinase family protein	LOC_Os07g38250	expressed protein
	Bradi2g22241	1.1857	0.0250601	1.22328	0.000202201	AT2G40750	WRKY DNA-binding protein 54	LOC_Os05g40060	WRKY48, expressed
	Bradi2g36580	1.18776	0.0110145	1.21908	0.0280562	0	0	LOC_Os05g05060	expressed protein
	Bradi3g39622	1.20085	0.00424495	1.23787	1.79936e-07	AT5G55050	GDSL-like Lipase/Acylhydrolase superfamily protein	LOC_Os06g50950	GDSL-like lipase/acylhydrolase, putative, expressed
	Bradi1g68570	1.20094	4.93461e-05	1.23031	0.00203372	AT1G66140	zinc finger protein 4	LOC_Os03g13600	ZOS3-07 - C2H2 zinc finger protein, expressed
	Bradi1g38040	1.20252	0.000628917	1.23501	3.1598e-05	AT1G73860	P-loop containing nucleoside triphosphate hydrolases superfamily protein	LOC_Os06g36080	kinesin motor domain containing protein, expressed
	Bradi4g31240	1.20675	0.0197357	1.24466	1.14424e-07	AT1G19180	jasmonate-zim-domain protein 1	LOC_Os09g26780	zinc-finger protein, putative, expressed
	Bradi1g09270	1.20735	0.000164675	1.23907	6.31787e-07	AT1G55020	lipoxygenase 1	LOC_Os03g52860	lipoxygenase, putative, expressed
	Bradi4g27570	1.21114	0.0120413	1.23501	0.00146135	AT5G48300	ADP glucose pyrophosphorylase 1	LOC_Os09g12660	glucose-1-phosphate adenylyltransferase large subunit, chloroplast precursor, putative, expressed
	Bradi2g09650	1.21135	0.0166193	1.23769	0.0164018	AT1G44970	Peroxidase superfamily protein	LOC_Os01g15810	peroxidase precursor, putative, expressed
	Bradi4g04846	1.21218	0.00857496	1.24438	0.0427021	0	0	0	0
	Bradi1g22700	1.21874	0.0131213	1.24977	0.0310039	AT5G47550	Cystatin/monellin superfamily protein	LOC_Os03g31510	cysteine proteinase inhibitor 8 precursor, putative, expressed
	Bradi1g37821	1.22366	0.0362557	1.25471	0.0172213	0	0	0	0
	Bradi2g56850	1.2306	0.0166675	1.26394	2.85267e-05	AT2G43710	Plant stearoyl-acyl-carrier-protein desaturase family protein	LOC_Os01g65830	acyl-desaturase, chloroplast precursor, putative, expressed
	Bradi1g50560	1.23635	0.0434106	1.2573	0.0275147	0	0	LOC_Os06g02520	interacting protein of DMI3, putative, expressed
	Bradi3g00670	1.23825	0.00975361	1.2611	0.0384775	0	0	LOC_Os02g18720	expressed protein
	Bradi5g16410	1.23924	0.00347765	1.26983	0.0150929	AT1G52530	0	LOC_Os04g44620	hus1-like protein, expressed
	Bradi5g21387	1.24358	0.0124036	1.2761	0.00674682	AT1G79460	Terpenoid cyclases/Protein prenyltransferases superfamily protein	LOC_Os04g52230	ent-kaurene synthase, chloroplast precursor, putative, expressed
	Bradi4g22585	1.24557	0.00812285	1.27507	0.0160622	0	0	LOC_Os02g01310	invertase/pectin methylesterase inhibitor family protein, putative, expressed
	Bradi1g65610	1.24657	0.0302192	1.2783	0.0154479	AT5G58700	phosphatidylinositol-speciwc phospholipase C4	LOC_Os03g18010	phospholipase C, putative, expressed
	Bradi3g27621	1.24922	0.0150576	1.27606	0.0440792	0	0	0	0
	Bradi3g56650	1.24983	0.0345445	1.2799	0.0233883	AT3G08690	ubiquitin-conjugating enzyme 11	LOC_Os02g48910	ubiquitin-conjugating enzyme, putative, expressed
	Bradi3g33390	1.25404	0.00417779	1.28422	0.0341227	AT1G11260	sugar transporter 1	LOC_Os10g41190	transporter family protein, putative, expressed
	Bradi4g34890	1.25466	0.0438692	1.29054	0.00143209	AT5G47920	0	LOC_Os09g33640	expressed protein
	Bradi3g39625	1.25776	0.0492436	1.29014	0.0149311	0	0	LOC_Os10g10420	OsFBX378 - F-box domain containing protein, expressed
	Bradi2g56360	1.26208	0.0490065	1.28828	0.0231855	AT1G22540	Major facilitator superfamily protein	LOC_Os01g65110	POT family protein, expressed
	Bradi2g49808	1.26212	0.0198432	1.29047	0.0178451	AT1G59740	Major facilitator superfamily protein	LOC_Os01g54515	peptide transporter PTR2, putative, expressed
	Bradi3g13050	1.27056	0.0301282	1.30118	0.00213378	AT4G35780	ACT-like protein tyrosine kinase family protein	LOC_Os08g01270	protein kinase family protein, putative, expressed
	Bradi4g21190	1.27166	0.0175523	1.29098	0.00454863	AT1G45616	receptor like protein 6	LOC_Os04g40440	expressed protein
	Bradi5g05110	1.27268	0.00655077	1.30782	7.71525e-08	AT5G57150	basic helix-loop-helix (bHLH) DNA-binding superfamily protein	LOC_Os04g23550	basic helix-loop-helix family protein, putative, expressed
	Bradi4g08723	1.27335	0.00077706	1.29498	0.0119367	0	0	0	0
	Bradi1g34320	1.27479	0.0213382	1.30194	0.0168606	AT5G35330	methyl-CPG-binding domain protein 02	LOC_Os06g48870	methyl-binding domain protein MBD, putative, expressed
	Bradi3g44485	1.28008	0.00928398	1.30196	5.51761e-08	0	0	LOC_Os02g32009	expressed protein
	Bradi1g15090	1.28198	0.0117455	1.31235	0.0114348	AT5G15790	RING/U-box superfamily protein	LOC_Os03g40170	zinc finger, C3HC4 type domain containing protein, expressed
	Bradi3g15638	1.28419	0.0414784	1.32359	0.0010286	AT5G24180	Lipase class 3-related protein	LOC_Os07g34440	lipase class 3 family protein, putative, expressed
	Bradi1g64080	1.28815	0.0121092	1.3093	0.0397206	AT1G56690	Pentatricopeptide repeat (PPR) superfamily protein	LOC_Os03g20190	pentatricopeptide, putative, expressed
	Bradi1g72440	1.30256	0.0167694	1.34145	2.51849e-07	AT5G20700	Protein of unknown function (DUF581)	LOC_Os03g08520	DUF581 domain containing protein, expressed
	Bradi5g18155	1.3058	0.0138989	1.33717	0.0109573	0	0	0	0
	Bradi4g22632	1.30605	0.0305936	1.3293	0.00055145	0	0	LOC_Os07g48590	retrotransposon protein, putative, unclassified
	Bradi2g55250	1.31184	0.0119589	1.33841	0.00866684	AT2G39980	HXXXD-type acyl-transferase family protein	LOC_Os01g63480	transferase family protein, putative, expressed
	Bradi2g51880	1.31226	0.00364299	1.34363	0.0254496	AT1G27410	DNA repair metallo-beta-lactamase family protein	LOC_Os01g57440	DNA repair metallo-beta-lactamase, putative, expressed
	Bradi3g49270	1.31242	0.0211085	1.34957	6.68418e-09	AT2G37040	PHE ammonia lyase 1	LOC_Os02g41680	phenylalanine ammonia-lyase, putative, expressed
	Bradi2g19270	1.32358	0.0301282	1.35833	1.81836e-06	AT2G19810	CCCH-type zinc finger family protein	LOC_Os05g45020	zinc finger/CCCH transcription factor, putative, expressed
	Bradi2g24203	1.3279	0.00175469	1.35421	0.014523	0	0	0	0
	Bradi1g25517	1.32972	0.00459766	1.34826	1.11009e-07	AT4G26830	O-Glycosyl hydrolases family 17 protein	LOC_Os07g35350	glucan endo-1,3-beta-glucosidase precursor, putative, expressed
	Bradi1g09173	1.32997	0.000773715	1.36297	2.71137e-07	AT1G56290	CwfJ-like family protein	LOC_Os03g52980	CWF19-like 2, cell cycle control, putative, expressed
	Bradi3g23190	1.33448	0.0243819	1.37788	2.98752e-06	AT3G43440	jasmonate-zim-domain protein 11	LOC_Os10g25230	ZIM domain containing protein, putative, expressed
	Bradi5g00472	1.34124	0.0116572	1.37172	0.00916111	AT4G29090	Ribonuclease H-like superfamily protein	LOC_Os11g03360	RNA-directed DNA polymerase, putative, expressed
	Bradi1g49620	1.34262	0.0396833	1.36475	0.000744705	AT4G10770	oligopeptide transporter 7	LOC_Os06g03700	oligopeptide transporter, putative, expressed
	Bradi5g18500	1.35435	0.00307581	1.38479	0.0200096	AT1G31050	basic helix-loop-helix (bHLH) DNA-binding superfamily protein	LOC_Os04g47810	ethylene-responsive protein related, putative, expressed
	Bradi1g63006	1.35875	0.0138906	1.38559	0.0194492	0	0	LOC_Os08g20160	SWIM zinc finger family protein, putative, expressed
	Bradi3g42180	1.35978	0.0198432	1.37825	0.000427769	AT2G46660	cytochrome P450, family 78, subfamily A, polypeptide 6	LOC_Os08g43390	cytochrome P450, putative, expressed
	Bradi2g03427	1.36182	0.00676955	1.38529	0.0234426	AT1G27660	basic helix-loop-helix (bHLH) DNA-binding superfamily protein	LOC_Os01g01600	ethylene-responsive protein related, putative, expressed
	Bradi1g57360	1.36323	0.00810962	1.39369	0.00050866	AT5G67290	FAD-dependent oxidoreductase family protein	LOC_Os07g06080	FAD dependent oxidoreductase domain containing protein, expressed
	Bradi1g10200	1.36358	0.0038762	1.38703	3.56509e-07	0	0	LOC_Os03g51530	expressed protein
	Bradi4g24100	1.36434	0.0127872	1.39974	0.000650255	AT1G61110	NAC domain containing protein 25	LOC_Os11g07700	NAM, putative, expressed
	Bradi2g60480	1.36518	0.04426	1.38893	0.0442485	0	0	LOC_Os04g01560	expressed protein
	Bradi3g37180	1.36519	0.00710775	1.39122	0.00375764	0	0	LOC_Os08g34510	expressed protein
	Bradi3g44260	1.3661	0.000401747	1.39636	1.17811e-09	AT5G13170	senescence-associated gene 29	LOC_Os02g30910	nodulin MtN3 family protein, putative, expressed
	Bradi1g78800	1.36611	0.0277802	1.39505	0.00400294	AT3G07040	NB-ARC domain-containing disease resistance protein	LOC_Os07g34750	expressed protein
	Bradi1g47636	1.36664	0.00367994	1.39812	0.00255152	AT3G24255	RNA-directed DNA polymerase (reverse transcriptase)-related family protein	LOC_Os09g15410	retrotransposon protein, putative, unclassified
	Bradi4g05190	1.36888	0.0431643	1.39045	0.0318745	AT5G06730	Peroxidase superfamily protein	LOC_Os03g13180	peroxidase precursor, putative, expressed
	Bradi3g29960	1.37145	0.0187415	1.40144	0.00183737	AT1G52920	G protein coupled receptor	LOC_Os10g35480	lanC-like protein 2, putative, expressed
	Bradi3g43160	1.3793	0.000515351	1.41208	4.13452e-09	AT2G30490	cinnamate-4-hydroxylase	LOC_Os02g26810	cytochrome P450, putative, expressed
	Bradi3g37067	1.38131	0.00398313	1.41334	0.000890695	AT1G26870	NAC (No Apical Meristem) domain transcriptional regulator superfamily protein	LOC_Os08g33910	no apical meristem protein, putative, expressed
	Bradi3g45200	1.38529	0.000218634	1.40891	0.00501348	AT2G35930	plant U-box 23	LOC_Os02g33590	U-box domain-containing protein, putative, expressed
	Bradi2g44000	1.38612	0.0212425	1.41119	0.0367348	AT1G64080	0	LOC_Os01g43510	expressed protein
	Bradi2g27920	1.39352	0.0324951	1.41849	0.000888686	AT3G16770	ethylene-responsive element binding protein	LOC_Os05g29810	AP2 domain containing protein, expressed
	Bradi1g40985	1.3941	0.017503	1.41134	0.0465104	0	0	0	0
	Bradi1g32445	1.39476	0.0455277	1.40417	0.00392597	AT1G07090	Protein of unknown function (DUF640)	LOC_Os06g46030	DUF640 domain containing protein, putative, expressed
	Bradi3g36535	1.39835	0.0193537	1.42755	0.000465268	0	0	0	0
	Bradi1g23030	1.40482	0.00339533	1.43884	4.90741e-06	0	0	LOC_Os07g39860	expressed protein
	Bradi1g63422	1.41912	0.00274395	1.44746	0.00391141	AT1G20670	DNA-binding bromodomain-containing protein	LOC_Os03g21450	bromodomain domain containing protein, expressed
	Bradi2g54060	1.41987	0.00248455	1.44483	0.010717	AT2G40250	SGNH hydrolase-type esterase superfamily protein	LOC_Os01g61570	GDSL-like lipase/acylhydrolase, putative, expressed
	Bradi1g70907	1.42484	0.00206766	1.45277	2.95243e-06	AT1G70210	CYCLIN D1;1	LOC_Os03g10650	cyclin, putative, expressed
	Bradi3g14070	1.42706	0.0175523	1.45081	0.0317079	AT3G27160	Ribosomal protein S21 family protein	LOC_Os08g02840	ribosome, putative, expressed
	Bradi5g03127	1.42766	0.0147333	1.45545	0.012733	AT2G19130	S-locus lectin protein kinase family protein	LOC_Os01g66640	S-domain receptor-like protein kinase, putative, expressed
	Bradi1g37943	1.4319	0.00184652	1.46121	0.0139949	0	0	0	0
	Bradi5g00673	1.43591	0.0253442	1.46863	0.00336689	AT5G51760	Protein phosphatase 2C family protein	LOC_Os09g15670	protein phosphatase 2C, putative, expressed
	Bradi2g26845	1.44217	0.0376972	1.46004	0.0286115	0	0	LOC_Os01g70220	histone-lysine N-methyltransferase, putative, expressed
	Bradi3g01157	1.44676	0.000141043	1.47548	1.55104e-05	AT1G21240	wall associated kinase 3	LOC_Os02g02120	OsWAK11 - OsWAK receptor-like protein kinase, expressed
	Bradi2g50111	1.4499	0.0164244	1.46852	0.0366386	AT4G35160	O-methyltransferase family protein	LOC_Os01g54969	O-methyltransferase, putative, expressed
	Bradi4g40120	1.45879	0.0332961	1.47894	0.0261209	AT5G24090	chitinase A	LOC_Os11g47580	glycosyl hydrolase, putative, expressed
	Bradi3g19296	1.45888	0.0161218	1.4795	0.0263043	0	0	0	0
	Bradi3g60360	1.4612	0.00273271	1.49997	7.66632e-08	AT3G11591	0	LOC_Os02g58200	expressed protein
	Bradi3g57263	1.46236	0.0465712	1.48935	0.023308	0	0	0	0
	Bradi3g46320	1.46821	0.00739704	1.48568	0.000803418	AT5G06710	homeobox from Arabidopsis thaliana	LOC_Os02g35770	homeobox associated leucine zipper, putative, expressed
	Bradi3g31560	1.46996	0.0129045	1.49237	0.00317611	0	0	LOC_Os10g37860	expressed protein
	Bradi5g12452	1.48038	0.0123443	1.5049	3.73926e-05	AT1G14880	PLANT CADMIUM RESISTANCE 1	LOC_Os04g38790	expressed protein
	Bradi4g16950	1.48179	0.0103751	1.51528	0.00108305	AT1G45976	S-ribonuclease binding protein 1	LOC_Os11g34080	expressed protein
	Bradi2g45143	1.49197	0.0392734	1.51625	0.00912633	0	0	LOC_Os01g45914	expressed protein
	Bradi5g17320	1.50008	0.0162108	1.52454	0.00392597	AT2G19170	subtilisin-like serine protease 3	LOC_Os04g45960	OsSub42 - Putative Subtilisin homologue, expressed
	Bradi2g20127	1.50198	0.00191984	1.53214	0.00589189	0	0	0	0
	Bradi2g58177	1.50255	0.0233282	1.52836	0.00661298	0	0	0	0
	Bradi3g21294	1.50591	0.0402758	1.52794	0.013595	0	0	LOC_Os01g73662	expressed protein
	Bradi4g29030	1.50606	0.000160793	1.53823	1.14132e-08	AT4G39770	Haloacid dehalogenase-like hydrolase (HAD) superfamily protein	LOC_Os09g20390	uncharacterized glycosyl hydrolase Rv2006/MT2062, putative, expressed
	Bradi1g27910	1.50619	0.000873611	1.53388	0.00246659	AT5G19890	Peroxidase superfamily protein	LOC_Os10g02070	peroxidase precursor, putative, expressed
	Bradi4g22412	1.50878	0.0118315	1.52596	0.0211143	0	0	LOC_Os11g05030	expressed protein
	Bradi5g21370	1.51524	0.0332478	1.54686	0.0055206	AT1G30900	VACUOLAR SORTING RECEPTOR 6	LOC_Os04g52190	vacuolar-sorting receptor precursor, putative, expressed
	Bradi1g33745	1.51927	0.0454501	1.53459	0.033696	0	0	0	0
	Bradi5g23260	1.52231	0.00804916	1.54378	0.0139264	0	0	LOC_Os04g54370	expressed protein
	Bradi4g35363	1.53397	0.000840255	1.5633	0.000597617	AT3G60890	protein binding	LOC_Os09g34890	expressed protein
	Bradi3g38860	1.53704	0.0248057	1.564	0.00639389	AT3G23890	topoisomerase II	LOC_Os02g47150	DNA topoisomerase 2, putative, expressed
	Bradi1g54496	1.54006	0.0254787	1.55788	0.0269994	0	0	0	0
	Bradi2g52317	1.5404	0.00183292	1.56599	0.00273336	AT1G60420	DC1 domain-containing protein	LOC_Os01g58194	protein disulfide isomerase, putative, expressed
	Bradi2g44467	1.54529	0.019142	1.58331	3.71399e-05	AT3G48530	SNF1-related protein kinase regulatory subunit gamma 1	LOC_Os01g44250	CBS domain containing membrane protein, putative, expressed
	Bradi3g08660	1.5495	0.0030931	1.58319	0.000243419	AT5G25930	Protein kinase family protein with leucine-rich repeat domain	LOC_Os02g13510	receptor-like protein kinase 5 precursor, putative, expressed
	Bradi1g05690	1.55698	0.0367149	1.57728	0.0107266	AT2G32020	Acyl-CoA N-acyltransferases (NAT) superfamily protein	LOC_Os03g58010	acetyltransferase, GNAT family, putative, expressed
	Bradi3g08460	1.55712	0.00371295	1.57656	0.00770539	AT4G04480	0	LOC_Os02g13220	F-box family protein, putative, expressed
	Bradi1g20600	1.56434	0.0450423	1.58269	0.0296914	AT2G35290	0	LOC_Os07g43450	expressed protein
	Bradi1g58460	1.56536	1.81491e-06	1.59162	1.34914e-08	AT1G17230	Leucine-rich receptor-like protein kinase family protein	LOC_Os07g05740	receptor-like protein kinase 2 precursor, putative, expressed
	Bradi4g24451	1.56857	0.0112149	1.5821	0.0231855	AT3G47570	Leucine-rich repeat protein kinase family protein	LOC_Os11g07225	expressed protein
	Bradi1g25630	1.56955	0.0300414	1.58901	0.00832727	AT4G23180	cysteine-rich RLK (RECEPTOR-like protein kinase) 10	LOC_Os07g35330	TKL_IRAK_DUF26-lc.13 - DUF26 kinases have homology to DUF26 containing loci, expressed
	Bradi2g33991	1.58079	0.0251458	1.60468	0.000365459	AT1G20160	Subtilisin-like serine endopeptidase family protein	LOC_Os07g48650	OsSub54 - Putative Subtilisin homologue, expressed
	Bradi1g07420	1.58271	0.000232266	1.61599	3.58668e-06	AT1G76600	0	LOC_Os07g03120	expressed protein
	Bradi1g64030	1.58331	0.0262156	1.59999	0.0163804	0	0	LOC_Os03g20350	expressed protein
	Bradi4g26670	1.58866	0.0385295	1.60247	0.000491453	AT1G08320	bZIP transcription factor family protein	LOC_Os11g05480	transcription factor, putative, expressed
	Bradi4g31003	1.59276	0.023281	1.61882	0.00230886	AT1G72330	alanine aminotransferase 2	LOC_Os09g26380	aminotransferase, classes I and II, domain containing protein, expressed
	Bradi4g03070	1.6123	0.0181169	1.64073	0.00143892	AT5G43175	basic helix-loop-helix (bHLH) DNA-binding superfamily protein	LOC_Os12g39850	helix-loop-helix DNA-binding domain containing protein, expressed
	Bradi1g32636	1.61244	0.013017	1.62824	0.0118693	0	0	0	0
	Bradi2g56210	1.6151	0.0478569	1.63601	0.0118693	AT3G19640	magnesium transporter 4	LOC_Os01g64890	CorA-like magnesium transporter protein, putative, expressed
	Bradi4g08357	1.61934	0.0013582	1.6463	0.00208571	AT3G50070	CYCLIN D3;3	LOC_Os09g02360	cyclin, putative, expressed
	Bradi2g22505	1.61976	0.0359152	1.63686	0.0238273	AT2G40340	Integrase-type DNA-binding superfamily protein	LOC_Os01g07120	AP2 domain containing protein, expressed
	Bradi1g25937	1.62146	0.0269217	1.65917	0.00158099	AT5G64700	nodulin MtN21 /EamA-like transporter family protein	LOC_Os07g34070	auxin-induced protein 5NG4, putative, expressed
	Bradi4g39780	1.6272	0.0184101	1.64458	0.00426287	AT1G33440	Major facilitator superfamily protein	LOC_Os12g12934	peptide transporter PTR3-A, putative, expressed
	Bradi4g35445	1.635	0.00481567	1.66004	0.00495467	0	0	0	0
	Bradi4g15215	1.63583	0.0482252	1.64618	0.0286115	0	0	LOC_Os11g44890	expressed protein
	Bradi5g23345	1.6403	0.042916	1.64496	0.0127753	0	0	0	0
	Bradi2g34167	1.64168	0.0485631	1.66088	0.0213902	AT2G02160	CCCH-type zinc finger family protein	LOC_Os05g08400	zinc finger C-x8-C-x5-C-x3-H type family protein, expressed
	Bradi2g37377	1.64732	0.000614154	1.66712	3.73425e-08	AT3G46130	myb domain protein 48	LOC_Os12g37970	MYB family transcription factor, putative, expressed
	Bradi2g06256	1.64791	0.00833646	1.6698	0.00770539	AT4G38470	ACT-like protein tyrosine kinase family protein	LOC_Os12g06670	protein kinase family protein, putative, expressed
	Bradi1g73872	1.65217	0.00858299	1.66975	0.0136043	0	0	0	0
	Bradi1g67720	1.65224	0.000984228	1.68027	0.000546455	AT4G11000	Ankyrin repeat family protein	LOC_Os03g15080	expressed protein
	Bradi2g36790	1.65306	0.000981926	1.68857	5.26818e-05	AT1G48330	0	LOC_Os05g04680	expressed protein
	Bradi2g00745	1.6572	0.00453941	1.67999	0.00359601	0	0	0	0
	Bradi1g07885	1.66061	0.0182141	1.68349	0.00286118	0	0	0	0
	Bradi1g05010	1.67089	0.00474146	1.69445	0.00127977	AT1G69970	CLAVATA3/ESR-RELATED 26	LOC_Os07g09625	expressed protein
	Bradi3g27500	1.67212	0.00643546	1.69265	0.00768941	AT1G13110	cytochrome P450, family 71 subfamily B, polypeptide 7	LOC_Os07g11739	cytochrome P450, putative, expressed
	Bradi2g18735	1.68083	0.00592189	1.70534	0.00359024	AT3G24450	Heavy metal transport/detoxification superfamily protein	LOC_Os05g45820	heavy metal-associated domain containing protein, expressed
	Bradi1g07890	1.68104	0.0490075	1.69082	0.00416272	AT5G59845	Gibberellin-regulated family protein	LOC_Os03g55290	GASR3 - Gibberellin-regulated GASA/GAST/Snakin family protein precursor, expressed
	Bradi1g22425	1.68324	0.0143619	1.69643	0.0146122	0	0	0	0
	Bradi2g48670	1.69357	0.0413133	1.71077	0.0192022	AT2G34700	Pollen Ole e 1 allergen and extensin family protein	LOC_Os01g52650	POEI44 - Pollen Ole e I allergen and extensin family protein precursor, expressed
	Bradi1g72417	1.69468	0.00452922	1.72135	0.00074467	AT1G17260	autoinhibited H(+)-ATPase isoform 10	LOC_Os03g08560	plasma membrane ATPase, putative, expressed
	Bradi1g12290	1.69603	0.0234736	1.72287	0.00731462	AT5G04500	glycosyltransferase family protein 47	LOC_Os03g48010	exostosin, putative, expressed
	Bradi3g28995	1.69851	0.00869785	1.73055	6.78284e-10	0	0	0	0
	Bradi3g58295	1.69933	0.0452056	1.71559	0.0156523	0	0	0	0
	Bradi3g42480	1.70009	0.0258798	1.71105	0.0242795	AT4G35210	Arabidopsis protein of unknown function (DUF241)	LOC_Os08g43870	carrier, putative, expressed
	Bradi5g10093	1.70409	0.000515351	1.73076	3.05125e-08	0	0	0	0
	Bradi3g30236	1.71314	0.0245796	1.7412	0.000213482	0	0	0	0
	Bradi2g04020	1.71681	0.0253107	1.72804	0.0185072	AT1G55910	zinc transporter 11 precursor	LOC_Os01g74110	metal cation transporter, putative, expressed
	Bradi1g23660	1.72115	0.0207457	1.76738	8.02652e-06	AT2G44260	Plant protein of unknown function (DUF946)	LOC_Os07g38840	expressed protein
	Bradi3g40290	1.72357	0.0184101	1.75207	5.26818e-05	AT4G35420	dihydroflavonol 4-reductase-like1	LOC_Os08g40440	dihydroflavonol-4-reductase, putative, expressed
	Bradi2g12395	1.72498	0.0115984	1.75182	0.000920682	0	0	LOC_Os03g49070	expressed protein
	Bradi4g43257	1.72682	0.0352948	1.76978	0.00117661	AT1G50450	Saccharopine dehydrogenase	LOC_Os12g04260	astaxanthin synthase KC28, putative, expressed
	Bradi1g68208	1.72833	0.00300838	1.74088	0.0050698	0	0	0	0
	Bradi4g41080	1.73034	0.0368093	1.74522	0.0133353	AT1G77280	Protein kinase protein with adenine nucleotide alpha hydrolases-like domain	LOC_Os12g07990	protein kinase family protein, putative, expressed
	Bradi2g57927	1.73378	0.0211085	1.73207	0.000129539	AT3G54140	peptide transporter 1	LOC_Os01g67630	peptide transporter PTR2, putative, expressed
	Bradi1g37830	1.7377	0.0397012	1.78708	6.47789e-06	0	0	LOC_Os12g29820	expressed protein
	Bradi2g08250	1.74001	0.00838564	1.75185	5.21684e-05	AT5G57850	D-aminoacid aminotransferase-like PLP-dependent enzymes superfamily protein	LOC_Os01g13690	ligA, putative, expressed
	Bradi3g29580	1.74063	0.0049081	1.77141	2.49469e-05	0	0	LOC_Os10g34840	RIPER6 - Ripening-related family protein precursor, expressed
	Bradi3g27000	1.74245	0.0295373	1.76294	9.94016e-05	AT3G51895	sulfate transporter 3;1	LOC_Os03g06520	sulfate transporter, putative, expressed
	Bradi2g06710	1.74276	0.03438	1.75425	0.0205964	0	0	LOC_Os01g11210	expressed protein
	Bradi4g17046	1.74432	0.0367103	1.74644	0.00336689	AT5G07360	Amidase family protein	LOC_Os11g33090	amidase, putative, expressed
	Bradi3g49640	1.74669	0.0205261	1.77269	0.00346299	AT3G47570	Leucine-rich repeat protein kinase family protein	LOC_Os11g36140	receptor-like protein kinase 2 precursor, putative, expressed
	Bradi1g02230	1.75113	0.00512798	1.77305	0.00113417	AT3G13880	Tetratricopeptide repeat (TPR)-like superfamily protein	LOC_Os03g62400	pentatricopeptide, putative, expressed
	Bradi2g38765	1.76252	0.0479145	1.78681	6.04926e-14	0	0	LOC_Os05g02070	expressed protein
	Bradi3g36860	1.76631	0.0449897	1.7757	0.0170642	AT5G48930	hydroxycinnamoyl-CoA shikimate/quinate hydroxycinnamoyl transferase	LOC_Os09g25460	transferase family protein, putative, expressed
	Bradi1g51599	1.76956	0.00286753	1.79246	5.50428e-05	AT4G38180	FAR1-related sequence 5	LOC_Os06g42520	transposon protein, putative, unclassified, expressed
	Bradi3g37623	1.77098	0.00287467	1.8017	6.83308e-08	0	0	0	0
	Bradi1g69120	1.77626	0.0038493	1.78779	0.00555948	AT1G58340	MATE efflux family protein	LOC_Os03g12790	MATE efflux family protein, putative, expressed
	Bradi1g34850	1.77862	0.00045565	1.80215	9.06753e-05	AT5G17540	HXXXD-type acyl-transferase family protein	LOC_Os06g49660	transferase family protein, putative, expressed
	Bradi4g02500	1.78201	0.00118938	1.8072	0.0015025	AT3G14470	NB-ARC domain-containing disease resistance protein	LOC_Os08g14850	resistance protein, putative, expressed
	Bradi2g56815	1.78542	0.0139117	1.80663	0.00161372	0	0	0	0
	Bradi2g44300	1.78906	0.0320113	1.83047	3.4486e-15	AT3G14680	cytochrome P450, family 72, subfamily A, polypeptide 14	LOC_Os01g43844	cytochrome P450 72A1, putative, expressed
	Bradi1g12377	1.79077	0.0175523	1.80404	0.000119119	AT4G23180	cysteine-rich RLK (RECEPTOR-like protein kinase) 10	LOC_Os05g41370	TKL_IRAK_DUF26-la.1 - DUF26 kinases have homology to DUF26 containing loci, expressed
	Bradi2g12490	1.7917	0.0138507	1.80689	0.0114248	AT2G47270	sequence-specific DNA binding transcription factors;transcription regulators	LOC_Os05g06520	helix-loop-helix DNA-binding domain containing protein, expressed
	Bradi4g04232	1.79491	0.0406526	1.80155	0.00500087	0	0	LOC_Os01g60820	hypothetical protein
	Bradi1g57293	1.81037	0.00205433	1.82661	0.000239636	0	0	0	0
	Bradi1g49720	1.8109	0.0355074	1.81152	0.00920713	AT4G24050	NAD(P)-binding Rossmann-fold superfamily protein	LOC_Os06g03830	retinol dehydrogenase, putative, expressed
	Bradi2g33595	1.81108	0.0188359	1.82954	0.00405976	0	0	0	0
	Bradi3g51660	1.81113	0.000132703	1.84036	1.01865e-09	AT1G63010	Major Facilitator Superfamily with SPX (SYG1/Pho81/XPR1) domain-containing protein	LOC_Os02g45520	uncharacterized membrane protein, putative, expressed
	Bradi4g34737	1.81503	0.0229216	1.82569	0.0124106	AT3G07680	emp24/gp25L/p24 family/GOLD family protein	LOC_Os08g42050	emp24/gp25L/p24 family protein, putative, expressed
	Bradi5g09020	1.81709	0.0193729	1.86282	6.50861e-07	AT1G08250	arogenate dehydratase 6	LOC_Os04g33390	prephenate dehydratase domain containing protein, expressed
	Bradi2g59212	1.81807	0.00602998	1.83593	0.00499351	0	0	0	0
	Bradi1g75165	1.81881	0.0188795	1.8312	0.0084145	0	0	LOC_Os09g32580	expressed protein
	Bradi2g51360	1.82673	0.0303328	1.8517	0.00215684	AT1G71070	Core-2/I-branching beta-1,6-N-acetylglucosaminyltransferase family protein	LOC_Os01g56570	xylosyltransferase, putative, expressed
	Bradi1g07350	1.83681	0.0148078	1.85803	0.00270597	AT3G50770	calmodulin-like 41	LOC_Os03g55960	EF hand family protein, putative, expressed
	Bradi4g03511	1.8387	0.0313528	1.84179	0.0231173	0	0	0	0
	Bradi3g36541	1.83918	0.0211085	1.85043	1.64816e-06	0	0	0	0
	Bradi2g52410	1.84451	0.0101318	1.86141	0.00383983	0	0	LOC_Os01g58490	expressed protein
	Bradi3g18160	1.84455	0.0137297	1.85381	0.0108024	AT2G46750	D-arabinono-1,4-lactone oxidase family protein	LOC_Os08g02230	FAD-binding and arabino-lactone oxidase domains containing protein, putative, expressed
	Bradi3g01170	1.84755	0.000895131	1.88809	5.39354e-14	AT1G21240	wall associated kinase 3	LOC_Os02g02120	OsWAK11 - OsWAK receptor-like protein kinase, expressed
	Bradi3g28710	1.85952	0.0301282	1.89655	0.00064192	AT2G20470	AGC (cAMP-dependent, cGMP-dependent and protein kinase C) kinase family protein	LOC_Os10g33640	AGC_AGC_other_NDRh_TRCd.3 - ACG kinases include homologs to PKA, PKG and PKC, expressed
	Bradi4g27720	1.86151	0.00128973	1.87908	7.12114e-07	AT1G75390	basic leucine-zipper 44	LOC_Os09g13570	CPuORF2 - conserved peptide uORF-containing transcript, expressed
	Bradi3g54177	1.86169	0.0355964	1.87436	0.00824242	AT3G42640	H(+)-ATPase 8	LOC_Os02g55400	ATPase 8, plasma membrane-type, putative, expressed
	Bradi3g21077	1.87232	0.0012587	1.89571	0.00161372	AT1G28220	purine permease 3	LOC_Os09g29210	purine permease, putative, expressed
	Bradi3g08172	1.87251	0.0209086	1.88763	0.0024166	AT1G27760	interferon-related developmental regulator family protein / IFRD protein family	LOC_Os02g12720	interferon-related developmental regulator family protein, putative, expressed
	Bradi3g13570	1.87511	0.0383305	1.88465	0.00495467	AT1G71692	AGAMOUS-like 12	LOC_Os08g02070	OsMADS26 - MADS-box family gene with MIKCc type-box, expressed
	Bradi1g66280	1.87735	0.00878055	1.90439	1.14424e-07	AT3G55240	Plant protein 1589 of unknown function	LOC_Os03g17200	plant-specific domain TIGR01589 family protein, expressed
	Bradi2g45520	1.88364	0.0162883	1.89877	0.00672911	AT2G32830	phosphate transporter 1;5	LOC_Os01g46860	inorganic phosphate transporter, putative, expressed
	Bradi4g11850	1.88428	0.0175523	1.89701	8.53576e-05	AT3G09220	laccase 7	LOC_Os10g20610	laccase-15 precursor, putative, expressed
	Bradi2g25460	1.89494	0.0217275	1.90172	0.0104306	AT1G68570	Major facilitator superfamily protein	LOC_Os05g33960	peptide transporter PTR2, putative, expressed
	Bradi1g70067	1.89999	0.0139692	1.91799	0.00352779	AT4G31690	Transcriptional factor B3 family protein	LOC_Os03g11370	B3 DNA binding domain containing protein, expressed
	Bradi2g15877	1.90302	0.0233812	1.93044	0.000175452	AT4G11070	WRKY family transcription factor	LOC_Os05g49620	WRKY19, expressed
	Bradi4g05220	1.92328	0.0323447	1.92534	0.00256461	AT2G47710	Adenine nucleotide alpha hydrolases-like superfamily protein	LOC_Os12g36630	universal stress protein domain containing protein, putative, expressed
	Bradi1g56725	1.92379	0.0447064	1.9193	0.00198811	AT4G03460	Ankyrin repeat family protein	LOC_Os07g34830	ankyrin repeat family protein, putative, expressed
	Bradi2g34670	1.92759	0.0376972	1.94958	0.000134701	AT5G52660	Homeodomain-like superfamily protein	LOC_Os05g07010	myb-like DNA-binding domain containing protein, expressed
	Bradi3g36341	1.93157	0.00144928	1.96503	3.95333e-06	AT3G26300	cytochrome P450, family 71, subfamily B, polypeptide 34	LOC_Os08g01480	cytochrome P450, putative, expressed
	Bradi5g18277	1.93774	0.0166193	1.95202	0.000453149	AT1G76140	Prolyl oligopeptidase family protein	LOC_Os04g47360	OsPOP9 - Putative Prolyl Oligopeptidase homologue, expressed
	Bradi3g28840	1.94323	0.0276332	1.9751	0.000650255	0	0	0	0
	Bradi5g18605	1.95147	0.0286816	1.94202	0.00764537	0	0	0	0
	Bradi1g73871	1.95488	0.0346442	1.96425	0.00290373	0	0	0	0
	Bradi1g37190	1.95736	0.0415233	1.95238	0.00191773	AT1G34110	Leucine-rich receptor-like protein kinase family protein	LOC_Os06g38990	receptor-like protein kinase 2 precursor, putative, expressed
	Bradi4g02950	1.98062	0.0364317	1.98792	0.00540354	AT4G33280	AP2/B3-like transcriptional factor family protein	LOC_Os12g40120	B3 DNA binding domain containing protein, expressed
	Bradi5g19050	1.98157	0.00640973	1.99984	0.00186626	AT5G41890	GDSL-like Lipase/Acylhydrolase superfamily protein	LOC_Os04g48800	GDSL-like lipase/acylhydrolase, putative, expressed
	Bradi3g12025	1.992	0.000170329	2.03071	6.99255e-13	0	0	0	0
	Bradi2g53510	2.0078	0.00012941	2.03912	9.1405e-06	AT2G40740	WRKY DNA-binding protein 55	LOC_Os01g60600	WRKY108, expressed
	Bradi1g66436	2.00781	1.07762e-07	2.02344	9.55201e-05	0	0	0	0
	Bradi1g02505	2.00979	2.02125e-05	2.03374	4.69379e-05	0	0	LOC_Os09g07160	expressed protein
	Bradi2g01950	2.02477	0.0484148	2.04737	7.97811e-10	AT3G02570	Mannose-6-phosphate isomerase, type I	LOC_Os01g03710	mannose-6-phosphate isomerase, putative, expressed
	Bradi1g04900	2.02559	0.0339756	2.0311	0.000488026	AT4G34640	squalene synthase 1	LOC_Os03g59040	squalene synthetase, putative, expressed
	Bradi2g20160	2.04722	0.00280884	2.06161	0.00136162	AT5G45120	Eukaryotic aspartyl protease family protein	LOC_Os05g43550	Eukaryotic aspartyl protease domain containing protein, expressed
	Bradi2g60418	2.05143	8.21937e-06	2.0774	1.25991e-11	AT5G35450	Disease resistance protein (CC-NBS-LRR class) family	LOC_Os11g43700	RGH1A, putative, expressed
	Bradi3g30595	2.06733	0.0315752	2.07879	0.00574981	0	0	0	0
	Bradi1g10520	2.06778	0.00037992	2.08343	1.72169e-13	AT1G09570	phytochrome A	LOC_Os03g51030	phytochrome A, putative, expressed
	Bradi3g44840	2.10023	0.0292253	2.12522	5.94279e-06	AT5G22470	NAD+ ADP-ribosyltransferases;NAD+ ADP-ribosyltransferases	LOC_Os02g32860	poly synthetase 3, putative, expressed
	Bradi3g56317	2.10034	0.0324514	2.06136	1.37952e-05	AT1G68940	Armadillo/beta-catenin-like repeat family protein	LOC_Os02g49520	armadillo/beta-catenin repeat family protein, putative, expressed
	Bradi2g31670	2.10264	5.4223e-06	2.12705	0.000110822	AT4G40070	RING/U-box superfamily protein	LOC_Os05g15170	zinc finger, C3HC4 type domain containing protein, expressed
	Bradi1g78305	2.11217	0.0250601	2.12906	0.00122852	0	0	0	0
	Bradi2g27410	2.13094	0.00544437	2.12598	3.95333e-06	AT3G16510	Calcium-dependent lipid-binding (CaLB domain) family protein	LOC_Os05g30740	C2 domain containing protein, putative, expressed
	Bradi3g36476	2.13411	0.0265655	2.1239	0.000496018	0	0	LOC_Os02g16220	expressed protein
	Bradi4g20220	2.13681	0.00812285	2.18162	6.86691e-06	AT2G31690	alpha/beta-Hydrolases superfamily protein	LOC_Os11g19340	lipase, putative, expressed
	Bradi2g34930	2.16327	0.00688662	2.16335	0.00122906	AT1G15690	Inorganic H pyrophosphatase family protein	LOC_Os05g06480	inorganic H+ pyrophosphatase, putative, expressed
	Bradi1g44480	2.2139	0.0294441	2.24415	1.36019e-12	AT1G24180	Thiamin diphosphate-binding fold (THDP-binding) superfamily protein	LOC_Os06g13720	dehydrogenase E1 component domain containing protein, expressed
	Bradi3g51354	2.21431	0.0141994	2.20032	0.00731632	AT1G08160	Late embryogenesis abundant (LEA) hydroxyproline-rich glycoprotein family	LOC_Os02g44670	harpin-induced protein 1 domain containing protein, expressed
	Bradi4g25182	2.22157	0.0467524	2.18683	0.00633314	0	0	0	0
	Bradi1g55560	2.27398	0.0448686	2.24933	0.0006234	AT4G14690	Chlorophyll A-B binding family protein	LOC_Os07g08160	early light-induced protein, chloroplast precursor, putative, expressed
	Bradi4g10250	2.28515	0.000669894	2.29724	0.000261556	AT2G47500	P-loop nucleoside triphosphate hydrolases superfamily protein with CH (Calponin Homology) domain	LOC_Os11g44880	kinesin-4, putative, expressed
	Bradi4g34910	2.29668	0.00164948	2.33726	2.68448e-06	AT5G47920	0	LOC_Os09g33640	expressed protein
	Bradi5g03060	2.30104	0.0305174	2.27143	0.00397763	AT1G21210	wall associated kinase 4	LOC_Os10g06090	OsWAK104 - OsWAK receptor-like protein kinase, expressed
	Bradi4g31233	2.31652	0.000408549	2.34532	4.81048e-07	0	0	0	0
	Bradi3g36542	2.33322	0.000112135	2.34931	3.31519e-13	0	0	0	0
	Bradi5g09265	2.33373	0.00804916	2.32499	0.00127977	0	0	0	0
	Bradi1g09171	2.33379	0.000316196	2.36665	1.14243e-08	0	0	0	0
	Bradi3g57920	2.34581	0.0350628	2.33213	0.00351468	AT5G66460	Glycosyl hydrolase superfamily protein	LOC_Os02g52800	OsMan03 - Endo-Beta-Mannanase, expressed
	Bradi1g20280	2.36834	0.00782786	2.33569	1.4073e-06	AT3G62040	Haloacid dehalogenase-like hydrolase (HAD) superfamily protein	LOC_Os07g44060	haloacid dehalogenase-like hydrolase family protein, putative, expressed
	Bradi4g24360	2.37964	0.00118938	2.39197	6.09804e-07	AT4G19090	Protein of unknown function (DUF594)	LOC_Os11g06990	expressed protein
	Bradi5g17527	2.38682	0.0197357	2.43034	8.59125e-16	AT3G07040	NB-ARC domain-containing disease resistance protein	LOC_Os04g46300	disease resistance protein RPM1, putative, expressed
	Bradi5g15580	2.39248	0.014882	2.36726	0.00416595	AT3G25400	0	LOC_Os04g43550	MazG nucleotide pyrophosphohydrolase domain containing protein, expressed
	Bradi4g26300	2.39429	0.000135379	2.39649	0.000305499	AT1G23080	Auxin efflux carrier family protein	LOC_Os11g04190	auxin efflux carrier component, putative, expressed
	Bradi2g03840	2.41075	0.0495504	2.42599	7.92747e-13	AT5G01320	Thiamine pyrophosphate dependent pyruvate decarboxylase family protein	LOC_Os01g06660	thiamine pyrophosphate enzyme, C-terminal TPP binding domain containing protein, expressed
	Bradi1g43130	2.43085	0.0266424	2.4458	1.66471e-05	AT4G12680	0	LOC_Os06g19630	steroid nuclear receptor, ligand-binding, putative, expressed
	Bradi4g30177	2.47614	0.0038762	2.48662	0.000306876	AT1G26870	NAC (No Apical Meristem) domain transcriptional regulator superfamily protein	LOC_Os08g33910	no apical meristem protein, putative, expressed
	Bradi2g45567	2.49256	0.0432921	2.52388	1.97492e-12	AT2G46270	G-box binding factor 3	LOC_Os01g46970	transcription factor, putative, expressed
	Bradi2g11540	2.49869	0.0444198	2.46102	2.88858e-10	AT1G23380	KNOTTED1-like homeobox gene 6	LOC_Os01g19694	Homeobox domain containing protein, expressed
	Bradi3g37920	2.50027	0.0452056	2.53055	1.75546e-18	AT5G50720	HVA22 homologue E	LOC_Os08g36440	HVA22, putative, expressed
	Bradi2g45000	2.5046	0.0316778	2.47219	0.00106589	AT2G01430	homeobox-leucine zipper protein 17	LOC_Os01g45570	homeobox associated leucine zipper, putative, expressed
	Bradi2g26305	2.54136	0.0170185	2.50993	0.00375719	0	0	0	0
	Bradi2g11567	2.54341	0.0291669	2.58665	1.64432e-30	AT4G16160	Mitochondrial import inner membrane translocase subunit Tim17/Tim22/Tim23 family protein	LOC_Os01g19770	mitochondrial import inner membrane translocase subunit Tim17, putative, expressed
	Bradi2g34312	2.54362	0.0188827	2.51186	0.00373615	0	0	LOC_Os05g48140	expressed protein
	Bradi1g04510	2.62725	0.0342243	2.6747	1.34261e-10	AT2G35530	basic region/leucine zipper transcription factor 16	LOC_Os07g10890	transcription factor, putative, expressed
	Bradi5g02836	2.62744	0.00147693	2.60955	3.6135e-05	0	0	LOC_Os04g11120	expressed protein
	Bradi3g53253	2.67357	0.00279257	2.65943	0.000355578	0	0	0	0
	Bradi3g13431	2.72962	0.00103474	2.71991	9.19394e-05	0	0	LOC_Os09g39310	expressed protein
	Bradi1g17860	2.76353	0.000773715	2.76287	2.34029e-06	AT5G05340	Peroxidase superfamily protein	LOC_Os07g48030	peroxidase precursor, putative, expressed
	Bradi3g10075	2.79533	0.0016195	2.78148	1.10694e-07	AT5G11510	myb domain protein 3r-4	LOC_Os12g13570	MYB family transcription factor, putative, expressed
	Bradi5g27540	2.82969	0.0318111	2.865	4.55684e-25	AT1G34260	FORMS APLOID AND BINUCLEATE CELLS 1A	LOC_Os08g01390	phosphatidylinositol-4-phosphate 5-Kinase, putative, expressed
	Bradi1g42760	2.83903	0.0316428	2.75235	3.65587e-06	AT5G04370	S-adenosyl-L-methionine-dependent methyltransferases superfamily protein	LOC_Os02g48770	SAM dependent carboxyl methyltransferase, putative, expressed
	Bradi5g01766	2.9418	0.000340082	2.9677	8.15201e-08	AT1G70080	Terpenoid cyclases/Protein prenyltransferases superfamily protein	LOC_Os04g27790	terpene synthase, putative, expressed
	Bradi3g59700	3.01576	0.00643398	3.0459	4.91046e-18	0	0	LOC_Os02g50700	expressed protein
	Bradi1g00600	3.17864	0.0369784	3.22725	3.78433e-43	AT1G04560	AWPM-19-like family protein	LOC_Os07g24000	AWPM-19-like membrane family protein, putative, expressed
	Bradi2g09660	3.19635	4.75427e-05	3.15673	1.63055e-10	AT5G66390	Peroxidase superfamily protein	LOC_Os01g15830	peroxidase precursor, putative, expressed
	Bradi5g21950	3.22766	0.00666274	3.18153	3.5968e-15	AT2G20180	phytochrome interacting factor 3-like 5	LOC_Os04g52770	helix-loop-helix DNA-binding domain containing protein, expressed
	Bradi1g64590	3.22869	0.0450423	3.26841	1.44926e-24	AT4G16160	Mitochondrial import inner membrane translocase subunit Tim17/Tim22/Tim23 family protein	LOC_Os03g19290	mitochondrial import inner membrane translocase subunit Tim17, putative, expressed
	Bradi4g30990	3.28005	0.00122368	3.26501	2.82172e-11	AT1G53903	Protein of unknown function (DUF581)	LOC_Os09g26370	DUF581 domain containing protein, expressed
	Bradi5g21280	3.31887	0.0459117	3.37636	2.32741e-35	AT4G21020	Late embryogenesis abundant protein (LEA) family protein	LOC_Os04g52110	late embryogenesis abundant protein, group 3, putative, expressed
	Bradi3g22515	3.34574	0.0433314	3.38752	7.5975e-46	0	0	LOC_Os07g07410	oxidoreductase, 2OG-Fe oxygenase family protein, putative, expressed
	Bradi5g03280	3.36221	1.04719e-08	3.37322	8.05536e-11	AT3G47200	Plant protein of unknown function (DUF247)	LOC_Os08g02820	plant protein of unknown function domain containing protein, expressed
	Bradi3g27150	3.39502	0.000614762	3.41312	1.78096e-08	AT3G22490	Seed maturation protein	LOC_Os03g06360	late embryogenesis abundant protein D-34, putative, expressed
	Bradi3g47120	3.50374	0.00052448	3.49715	2.66902e-08	AT2G37040	PHE ammonia lyase 1	LOC_Os02g41680	phenylalanine ammonia-lyase, putative, expressed
	Bradi5g00970	3.57901	5.49858e-08	3.60687	2.8459e-17	AT2G24210	terpene synthase 10	LOC_Os01g23530	terpene synthase, putative, expressed
	Bradi3g36544	3.66866	1.46619e-05	3.62759	6.12741e-09	0	0	0	0
	Bradi3g60280	3.79799	0.00058222	3.80189	5.7568e-12	AT4G03500	Ankyrin repeat family protein	LOC_Os09g15370	expressed protein
	Bradi4g17336	3.92391	0.010443	3.95532	5.14668e-49	0	0	0	0
	Bradi5g19727	4.11374	3.70946e-05	4.03979	6.09459e-08	AT1G44750	purine permease 11	LOC_Os04g49757	purine permease, putative, expressed
	Bradi4g17052	4.12151	0.00481567	4.10141	4.12656e-20	AT5G07360	Amidase family protein	LOC_Os11g33090	amidase, putative, expressed
	Bradi2g47700	4.45664	0.0074584	4.50949	5.74992e-75	AT1G52690	Late embryogenesis abundant protein (LEA) family protein	LOC_Os01g50910	late embryogenesis abundant protein, group 3, putative, expressed
	Bradi3g09480	4.60093	0.00249714	4.58882	1.00374e-22	AT3G53040	late embryogenesis abundant protein, putative / LEA protein, putative	LOC_Os02g15250	late embryogenesis abundant domain-containing protein, putative, expressed
	Bradi2g49540	4.63143	0.00132755	4.65354	7.53842e-34	AT2G19900	NADP-malic enzyme 1	LOC_Os01g54030	NADP-dependent malic enzyme, putative, expressed
	Bradi5g07190	4.83584	0.0013582	4.87701	8.73064e-46	AT2G45290	Transketolase	LOC_Os04g19740	transketolase, chloroplast precursor, putative, expressed
	Bradi4g19525	4.85191	0.00688662	4.90616	1.88741e-84	AT5G66400	Dehydrin family protein	LOC_Os11g26570	dehydrin, putative, expressed
	Bradi1g74607	4.87106	0.000616759	4.88111	3.23266e-37	AT2G21720	Plant protein of unknown function (DUF639)	LOC_Os03g06180	expressed protein
	Bradi2g18920	5.1189	0.00231954	4.92945	5.19993e-21	AT2G34700	Pollen Ole e 1 allergen and extensin family protein	LOC_Os05g45460	POEI52 - Pollen Ole e I allergen and extensin family protein precursor, expressed
	Bradi4g07670	5.35466	0.00228468	5.45619	1.61783e-36	AT5G50600	hydroxysteroid dehydrogenase 1	LOC_Os12g27830	dehydrogenase/reductase, putative, expressed
	Bradi1g57337	5.55398	0.000207122	5.54516	2.20447e-55	AT1G66100	Plant thionin	LOC_Os06g32240	THION9 - Plant thionin family protein precursor, expressed
	Bradi2g22460	5.97253	0.000384405	6.00731	2.80211e-111	AT5G01670	NAD(P)-linked oxidoreductase superfamily protein	LOC_Os05g39690	oxidoreductase, aldo/keto reductase family protein, putative, expressed

## Sheet: Supplemenetal Table S3
Supplemental Table S3. List of Bd21-3 DEGs organized based on organ type (shoot and root). Up-regulated DEGs are highlighted in red, down-regulated DEGs are in green. padj refers to the p value after Bonferroni correction, using the DEseq package. Q-value from EdgeR analysis are the p-values after taking into account the FDR.
		DEseq		EdgeR		Annotation
	Brachy ID	Log2FC	padj	Log2FC	q	Best-hit Arabidopsis Ortholog	Arabidopsis Annotation	Best-hit Rice Ortholog	Rice Annotation
Root
	Bradi3g01270	-3.77598	0.00685225	-3.76842	2.02772e-18	AT1G08090	nitrate transporter 2:1	LOC_Os02g02170	transporter, major facilitator family, putative, expressed
	Bradi3g50730	-3.52773	4.57649e-06	-3.50766	2.32088e-12	AT2G45110	expansin B4	LOC_Os05g15690	expansin precursor, putative, expressed
	Bradi3g36228	-3.39372	0.00429586	-3.3535	9.24307e-06	0	0	0	0
	Bradi3g01250	-3.30693	0.0106012	-3.29511	6.26432e-11	AT1G08090	nitrate transporter 2:1	LOC_Os02g02190	transporter, major facilitator family, putative, expressed
	Bradi2g10450	-3.25095	0.0124901	-3.24036	9.59599e-18	AT2G36640	embryonic cell protein 63	LOC_Os01g16920	embryonic protein DC-8, putative, expressed
	Bradi1g08403	-2.92069	7.19622e-05	-2.89647	1.1367e-06	0	0	0	0
	Bradi2g45050	-2.86169	0.0495207	-2.85968	5.14718e-22	AT3G03341	0	0	0
	Bradi2g16035	-2.6561	0.0475624	-2.63248	0.000266506	AT4G14440	3-hydroxyacyl-CoA dehydratase 1	LOC_Os05g45300	enoyl-CoA hydratase/isomerase family protein, putative, expressed
	Bradi1g09415	-2.40134	0.0261114	-2.39189	1.61899e-05	0	0	0	0
	Bradi1g05062	-2.34619	0.00769264	-2.33341	3.40302e-05	AT3G18600	P-loop containing nucleoside triphosphate hydrolases superfamily protein	LOC_Os03g58810	DEAD-box ATP-dependent RNA helicase, putative, expressed
	Bradi2g32577	-2.2475	0.0247382	-2.24614	2.17403e-07	AT1G78440	Arabidopsis thaliana gibberellin 2-oxidase 1	LOC_Os01g11150	gibberellin 2-beta-dioxygenase, putative, expressed
	Bradi3g21300	-2.19684	0.0440019	-2.19349	9.2328e-05	AT4G25570	Cytochrome b561/ferric reductase transmembrane protein family	LOC_Os10g02920	cytochrome b561, putative, expressed
	Bradi1g78703	-2.11937	0.0381888	-2.11564	0.000209438	AT1G32450	nitrate transporter 1.5	LOC_Os02g48570	peptide transporter PTR2, putative, expressed
	Bradi5g27230	-2.08612	0.0390518	-2.05957	0.0124593	AT4G36945	PLC-like phosphodiesterases superfamily protein	LOC_Os04g59310	phospholipase C, putative, expressed
	Bradi2g50230	-2.05628	0.0173897	-2.03917	0.00141016	0	0	LOC_Os01g55160	expressed protein
	Bradi2g14660	-1.9192	0.0058927	-1.91838	4.26495e-06	AT1G06450	Polynucleotidyl transferase, ribonuclease H-like superfamily protein	LOC_Os10g28590	CAF1 family ribonuclease containing protein, expressed
	Bradi5g12930	-1.84043	0.0285054	-1.83946	0.000755968	AT4G05030	Copper transport protein family	LOC_Os02g37280	heavy metal transport/detoxification protein, putative, expressed
	Bradi1g29750	-1.83614	8.31186e-08	-1.83301	8.1133e-11	AT4G38260	Protein of unknown function (DUF833)	LOC_Os09g15480	Ser/Thr-rich protein T10 in DGCR region, putative, expressed
	Bradi4g08824	-1.8196	0.00964326	-1.81862	8.87891e-05	0	0	0	0
	Bradi1g08891	-1.75794	0.00122909	-1.75689	1.51924e-21	AT2G26150	heat shock transcription factor A2	LOC_Os03g53340	HSF-type DNA-binding domain containing protein, expressed
	Bradi4g08821	-1.64919	0.0237639	-1.64539	0.00112992	0	0	0	0
	Bradi3g38480	-1.51842	0.0195432	-1.50703	0.0407167	AT2G36690	2-oxoglutarate (2OG) and Fe(II)-dependent oxygenase superfamily protein	LOC_Os08g37456	flavonol synthase/flavanone 3-hydroxylase, putative, expressed
	Bradi1g04510	-1.50948	0.039878	-1.50814	3.11092e-05	AT2G35530	basic region/leucine zipper transcription factor 16	LOC_Os07g10890	transcription factor, putative, expressed
	Bradi5g19490	-1.50919	0.0104555	-1.50657	1.89027e-15	AT2G17450	RING-H2 finger A3A	LOC_Os04g49550	RING-H2 finger protein ATL2A, putative, expressed
	Bradi2g08730	-1.50334	0.0454234	-1.49921	0.00141016	AT4G36810	geranylgeranyl pyrophosphate synthase 1	LOC_Os01g14630	polyprenyl synthetase, putative, expressed
	Bradi4g27680	-1.4975	2.2543e-05	-1.49557	4.05752e-10	AT1G71695	Peroxidase superfamily protein	LOC_Os01g73220	peroxidase precursor, putative, expressed
	Bradi3g26910	-1.44826	0.0283148	-1.44445	0.00624728	AT5G03150	C2H2-like zinc finger protein	LOC_Os10g28330	ZOS10-04 - C2H2 zinc finger protein, expressed
	Bradi2g03160	-1.44269	0.033019	-1.4334	0.0478164	AT2G39690	Protein of unknown function, DUF547	LOC_Os01g05480	expressed protein
	Bradi2g04844	-1.42749	0.00621254	-1.41914	0.0294464	0	0	0	0
	Bradi1g10130	-1.41558	0.0381888	-1.40778	0.0282094	AT1G58520	lipases;hydrolases, acting on ester bonds	LOC_Os03g51620	DUF221 domain containing protein, expressed
	Bradi5g06554	-1.379	0.0392058	-1.37597	0.00192066	0	0	0	0
	Bradi4g36030	-1.32262	0.0283687	-1.3191	0.00592925	AT3G51060	Lateral root primordium (LRP) protein-related	LOC_Os09g36160	LRP1, putative, expressed
	Bradi2g52640	-1.31818	0.00417628	-1.31549	4.58904e-06	AT5G57090	Auxin efflux carrier family protein	LOC_Os01g58860	auxin efflux carrier component, putative, expressed
	Bradi1g17961	-1.29173	0.0460433	-1.28881	0.00148009	AT2G47520	Integrase-type DNA-binding superfamily protein	LOC_Os07g47790	AP2 domain containing protein, expressed
	Bradi4g04965	-1.25936	0.0315063	-1.25712	0.00402613	AT1G70080	Terpenoid cyclases/Protein prenyltransferases superfamily protein	LOC_Os04g27340	terpene synthase, putative, expressed
	Bradi1g20026	-1.25846	0.00914937	-1.25727	0.000203813	AT4G11290	Peroxidase superfamily protein	LOC_Os07g44480	peroxidase, putative, expressed
	Bradi2g45470	-1.25583	0.0377382	-1.25479	3.90431e-05	AT2G29380	highly ABA-induced PP2C gene 3	LOC_Os01g46760	protein phosphatase 2C, putative, expressed
	Bradi3g28302	-1.23457	0.0310087	-1.23194	0.0020384	0	0	LOC_Os10g32930	expressed protein
	Bradi3g28306	-1.22379	0.00207049	-1.2217	1.29781e-08	0	0	LOC_Os10g32930	expressed protein
	Bradi3g14970	-1.19839	0.029868	-1.19704	0.000433951	0	0	LOC_Os08g23870	late embryogenesis abundant group 1, putative, expressed
	Bradi4g36170	-1.14009	0.0225499	-1.13663	0.0111872	AT4G33270	Transducin family protein / WD-40 repeat family protein	LOC_Os04g51110	WD repeat-containing protein, putative, expressed
	Bradi4g23500	-1.12207	0.00250715	-1.12015	5.96731e-11	AT1G77330	2-oxoglutarate (2OG) and Fe(II)-dependent oxygenase superfamily protein	LOC_Os11g08380	1-aminocyclopropane-1-carboxylate oxidase, putative, expressed
	Bradi3g13196	-1.06781	0.0282195	-1.0643	0.0286047	0	0	0	0
	Bradi4g10250	-1.06737	0.0124941	-1.06315	0.0315769	AT2G47500	P-loop nucleoside triphosphate hydrolases superfamily protein with CH (Calponin Homology) domain	LOC_Os11g44880	kinesin-4, putative, expressed
	Bradi2g48330	-1.06644	0.035842	-1.06378	0.000231568	AT3G22550	Protein of unknown function (DUF581)	LOC_Os01g52100	DUF581 domain containing protein, expressed
	Bradi1g20032	-1.05426	5.81259e-05	-1.05225	3.89828e-05	AT1G71695	Peroxidase superfamily protein	LOC_Os07g44480	peroxidase, putative, expressed
	Bradi1g37010	-1.05411	0.0328806	-1.05115	0.000733753	AT1G15670	Galactose oxidase/kelch repeat superfamily protein	LOC_Os06g39370	OsFBK16 - F-box domain and kelch repeat containing protein, expressed
	Bradi2g56090	-1.00691	0.0121499	-1.00327	7.5013e-11	0	0	LOC_Os01g64720	expressed protein
	Bradi5g08122	-1.00617	0.0191603	-1.00444	0.000216942	0	0	LOC_Os09g15410	retrotransposon protein, putative, unclassified
	Bradi1g24790	-0.996613	0.00338196	-0.994767	1.41447e-12	AT4G21510	F-box family protein	LOC_Os07g37400	OsFBX257 - F-box domain containing protein, expressed
	Bradi4g08640	-0.993166	0.00171918	-0.990893	2.51539e-13	AT2G24100	0	LOC_Os09g04160	expressed protein
	Bradi1g21900	-0.949072	0.0243571	-0.947279	3.92371e-05	AT4G14540	nuclear factor Y, subunit B3	LOC_Os03g29970	histone-like transcription factor and archaeal histone, putative, expressed
	Bradi1g73096	-0.92645	0.023915	-0.923229	0.00628331	AT5G47540	Mo25 family protein	LOC_Os03g07600	calcium-binding protein, putative, expressed
	Bradi2g00210	-0.91051	0.0406775	-0.907435	0.0265674	AT4G18690	0	LOC_Os01g06560	transcription factor HBP-1b, putative, expressed
	Bradi2g58091	-0.886272	0.0041663	-0.883386	5.76155e-06	AT5G14360	Ubiquitin-like superfamily protein	LOC_Os01g67950	ubiquitin family protein, putative, expressed
	Bradi2g51463	-0.834162	0.0247382	-0.83082	5.94951e-05	0	0	LOC_Os01g56660	expressed protein
	Bradi1g68210	-0.825193	0.0270754	-0.823369	2.67694e-10	AT2G17840	Senescence/dehydration-associated protein-related	LOC_Os03g13840	senescence-associated protein, putative, expressed
	Bradi5g18622	-0.818806	0.001046	-0.816178	0.00741798	AT4G00910	Aluminium activated malate transporter family protein	LOC_Os04g47930	aluminum-activated malate transporter, putative, expressed
	Bradi1g35710	-0.777449	0.00413204	-0.774577	0.0369871	AT2G33570	Domain of unknown function (DUF23)	LOC_Os06g41910	expressed protein
	Bradi3g54341	-0.776486	0.0196557	-0.774212	2.13617e-05	AT5G11090	serine-rich protein-related	LOC_Os02g55610	serine-rich protein, putative, expressed
	Bradi1g03790	-0.762633	0.0484416	-0.759983	0.000479831	AT5G59820	C2H2-type zinc finger family protein	LOC_Os03g60560	ZOS3-21 - C2H2 zinc finger protein, expressed
	Bradi1g45580	-0.758039	6.07638e-05	-0.75523	0.0348778	AT4G08950	Phosphate-responsive 1 family protein	LOC_Os06g11660	phosphate-induced protein 1 conserved region domain containing protein, expressed
	Bradi3g26920	-0.726379	0.0237219	-0.723887	4.65536e-07	AT3G22830	heat shock transcription factor A6B	LOC_Os10g28340	heat stress transcription factor, putative, expressed
	Bradi3g42400	-0.721977	0.00685871	-0.719168	1.87881e-06	AT4G36040	Chaperone DnaJ-domain superfamily protein	LOC_Os08g43490	heat shock protein DnaJ, putative, expressed
	Bradi1g72390	-0.699172	0.00113878	-0.696786	0.0273032	AT5G42900	cold regulated gene 27	LOC_Os03g08580	expressed protein
	Bradi2g15940	-0.694859	0.0328806	-0.692737	4.05908e-05	AT2G46270	G-box binding factor 3	LOC_Os05g49420	transcription factor, putative, expressed
	Bradi4g22620	-0.647482	0.0443103	-0.645198	5.67455e-07	AT1G77120	alcohol dehydrogenase 1	LOC_Os11g10510	dehydrogenase, putative, expressed
	Bradi1g78100	-0.623153	0.00451043	-0.620869	7.69962e-06	AT1G02260	Divalent ion symporter	LOC_Os03g01700	expressed protein
	Bradi4g05700	-0.551302	0.00304549	-0.548544	0.000672627	AT1G73040	Mannose-binding lectin superfamily protein	LOC_Os12g14440	Jacalin-like lectin domain containing protein, putative, expressed
	Bradi5g09790	-0.494456	0.00072105	-0.491746	0.000455738	0	0	0	0
	Bradi2g06830	-0.49299	0.00877784	-0.490339	0.000476972	AT1G53210	sodium/calcium exchanger family protein / calcium-binding EF hand family protein	LOC_Os01g11414	sodium/calcium exchanger protein, putative, expressed
	Bradi1g68950	-0.458118	0.00829579	-0.455625	0.028457	AT3G58060	Cation efflux family protein	LOC_Os03g12530	cation efflux family protein, putative, expressed
	Bradi2g44200	-0.411767	0.00493261	-0.409107	0.0300251	AT3G14690	cytochrome P450, family 72, subfamily A, polypeptide 15	LOC_Os01g43750	cytochrome P450 72A1, putative, expressed
	Bradi4g34230	-0.380547	0.0120241	-0.377959	0.0216529	AT3G21190	O-fucosyltransferase family protein	LOC_Os09g32320	growth regulator related protein, putative, expressed
	Bradi2g31130	-0.379772	0.0131876	-0.377214	0.0407167	AT3G54020	Arabidopsis Inositol phosphorylceramide synthase 1	LOC_Os05g21180	phosphatidic acid phosphatase-related, putative, expressed
	Bradi2g19326	-0.373072	0.0495842	-0.370252	0.0237434	AT4G26270	phosphofructokinase 3	LOC_Os05g44922	6-phosphofructokinase, putative, expressed
	Bradi3g55810	-0.364072	0.00943244	-0.361647	0.0300671	AT4G25630	fibrillarin 2	LOC_Os02g57590	rRNA 2-O-methyltransferase fibrillarin 2, putative, expressed
	Bradi2g49387	0.340453	0.00314105	0.342905	0.0478283	AT5G19740	Peptidase M28 family protein	LOC_Os01g53810	peptidase, putative, expressed
	Bradi5g15540	0.352699	0.00207049	0.35516	0.0386259	AT1G61820	beta glucosidase 46	LOC_Os04g43390	Os4bglu16 - monolignol beta-glucoside homologue, expressed
	Bradi1g66940	0.36115	5.88882e-10	0.36368	0.0378962	AT4G00550	digalactosyl diacylglycerol deficient 2	LOC_Os03g16140	digalactosyldiacylglycerol synthase, chloroplast precursor, putative, expressed
	Bradi3g36577	0.365383	0.0199269	0.368003	0.0480637	AT3G26710	cofactor assembly of complex C	LOC_Os11g32320	CCB1, putative, expressed
	Bradi1g71373	0.378502	0.0316698	0.380962	0.0269128	AT1G11755	Undecaprenyl pyrophosphate synthetase family protein	LOC_Os03g10080	expressed protein
	Bradi4g05734	0.392993	0.0425578	0.395615	0.0186798	0	0	0	0
	Bradi1g26870	0.407528	0.0416518	0.409512	0.0100812	AT1G30870	Peroxidase superfamily protein	LOC_Os07g31610	peroxidase precursor, putative, expressed
	Bradi4g06750	0.411579	0.00189741	0.414014	0.00672909	AT2G03530	ureide permease 2	LOC_Os12g31850	ureide permease, putative, expressed
	Bradi2g38670	0.415611	0.0395338	0.417689	0.00780226	AT4G11290	Peroxidase superfamily protein	LOC_Os05g04410	peroxidase precursor, putative, expressed
	Bradi2g38700	0.417643	0.0225499	0.41965	0.00595253	AT4G11290	Peroxidase superfamily protein	LOC_Os05g04410	peroxidase precursor, putative, expressed
	Bradi5g23340	0.422362	0.0310087	0.425022	0.00694439	AT5G65210	bZIP transcription factor family protein	LOC_Os04g54474	transcription factor, putative, expressed
	Bradi4g03460	0.426595	0.0124901	0.428841	0.00574913	AT1G24625	zinc finger protein 7	LOC_Os12g39220	ZOS12-08 - C2H2 zinc finger protein, expressed
	Bradi4g42337	0.432977	0.0285054	0.435581	0.0304069	AT5G22460	alpha/beta-Hydrolases superfamily protein	LOC_Os12g05600	hydrolase, alpha/beta fold family protein, putative, expressed
	Bradi4g05720	0.443886	0.0194546	0.446418	0.00625572	AT4G03180	0	LOC_Os12g35270	expressed protein
	Bradi3g22050	0.446145	0.0310087	0.448732	0.00588603	AT1G19660	Wound-responsive family protein	LOC_Os08g26870	wound responsive protein, putative, expressed
	Bradi4g26270	0.451347	0.0476564	0.453819	0.00198132	AT3G10740	alpha-L-arabinofuranosidase 1	LOC_Os11g03730	alpha-N-arabinofuranosidase A, putative, expressed
	Bradi1g47580	0.454391	0.000619376	0.456969	0.0100812	AT2G15580	RING/U-box superfamily protein	LOC_Os06g08250	zinc finger family protein, putative, expressed
	Bradi1g36050	0.456071	0.00111499	0.458829	0.00214982	AT1G51200	A20/AN1-like zinc finger family protein	LOC_Os06g41010	zinc finger A20 and AN1 domain-containing stress-associated protein, putative, expressed
	Bradi3g60337	0.458044	0.0310087	0.460128	0.00574913	AT3G14470	NB-ARC domain-containing disease resistance protein	LOC_Os02g16270	xa1, putative, expressed
	Bradi3g38310	0.463244	0.0310087	0.465529	0.00591884	AT2G26560	phospholipase A 2A	LOC_Os08g37210	patatin, putative, expressed
	Bradi5g08480	0.464397	0.00914937	0.46718	0.00386561	0	0	LOC_Os04g32800	basic proline-rich protein, putative, expressed
	Bradi1g05500	0.466135	0.0354986	0.468298	0.0248736	AT4G14620	Protein of unknown function (DUF506)	LOC_Os03g58230	plant-specific domain TIGR01615 family protein, expressed
	Bradi1g42347	0.473338	0.0314273	0.475947	0.0216529	AT1G68740	EXS (ERD1/XPR1/SYG1) family protein	LOC_Os06g29790	phosphate transporter 1, putative, expressed
	Bradi2g24103	0.47614	0.0151629	0.478053	0.00676332	0	0	0	0
	Bradi1g46710	0.477418	0.00304549	0.47995	0.000712846	AT3G14280	0	LOC_Os06g09350	expressed protein
	Bradi1g23520	0.494809	0.0221607	0.497119	0.000754618	AT1G60420	DC1 domain-containing protein	LOC_Os03g29240	PDI, putative, expressed
	Bradi3g47360	0.495893	0.0404652	0.498007	0.00299355	0	0	LOC_Os02g37610	expressed protein
	Bradi3g05560	0.508226	0.00855704	0.510633	0.000493483	AT1G74940	Protein of unknown function (DUF581)	LOC_Os02g07820	DUF581 domain containing protein, expressed
	Bradi2g18670	0.51509	0.0229618	0.517377	0.00094171	AT1G71710	DNAse I-like superfamily protein	LOC_Os01g51890	endonuclease/exonuclease/phosphatase family domain containing protein, expressed
	Bradi2g10377	0.516643	0.0297019	0.519135	0.00163661	0	0	0	0
	Bradi1g29590	0.523097	0.0237219	0.5257	0.0304341	AT5G17230	PHYTOENE SYNTHASE	LOC_Os06g51290	phytoene synthase, chloroplast precursor, putative, expressed
	Bradi2g15630	0.524283	0.0174054	0.526964	0.00625572	AT3G25690	Hydroxyproline-rich glycoprotein family protein	LOC_Os12g01449	chloroplast unusual positioning protein, putative, expressed
	Bradi3g11140	0.524903	0.00148795	0.527054	0.000132965	AT4G34580	Sec14p-like phosphatidylinositol transfer family protein	LOC_Os10g03400	phosphatidylinositol transfer, putative, expressed
	Bradi3g03660	0.529653	0.0284055	0.531974	0.0011028	AT5G18080	SAUR-like auxin-responsive protein family	LOC_Os02g05050	OsSAUR4 - Auxin-responsive SAUR gene family member, expressed
	Bradi5g17940	0.534971	0.00122909	0.537323	0.0133066	AT3G47420	phosphate starvation-induced gene 3	LOC_Os04g46880	transporter, major facilitator family, putative, expressed
	Bradi2g59420	0.536123	0.0410813	0.538173	0.0465384	AT1G01630	Sec14p-like phosphatidylinositol transfer family protein	LOC_Os01g70210	CRAL/TRIO domain containing protein, expressed
	Bradi2g02800	0.541686	0.0130111	0.544271	0.0130014	AT5G01220	sulfoquinovosyldiacylglycerol 2	LOC_Os01g04920	glycosyl transferase, group 1 domain containing protein, expressed
	Bradi3g44860	0.543904	0.0297421	0.545628	0.000828706	AT2G27550	centroradialis	LOC_Os02g32950	RCN2 Centroradialis-like1 homologous to TFL1 gene; contains Pfam profile PF01161: Phosphatidylethanolamine-binding protein, expressed
	Bradi1g14800	0.546971	0.0332491	0.548984	0.000239084	0	0	0	0
	Bradi1g50560	0.548226	0.0176317	0.550694	0.00362855	0	0	LOC_Os06g02520	interacting protein of DMI3, putative, expressed
	Bradi2g11450	0.548391	0.000971343	0.550726	0.0256141	AT4G01950	glycerol-3-phosphate acyltransferase 3	LOC_Os01g19390	glycerol-3-phosphate acyltransferase, putative, expressed
	Bradi1g12950	0.557011	0.00434038	0.559812	0.0151162	AT3G22540	Protein of unknown function (DUF1677)	LOC_Os03g46300	expressed protein
	Bradi1g33030	0.573158	0.0355251	0.575716	0.0201313	AT5G54600	Translation protein SH3-like family protein	LOC_Os06g46930	ribosomal protein L24, putative, expressed
	Bradi2g18060	0.57439	0.0437886	0.57632	0.00503346	AT1G80170	Pectin lyase-like superfamily protein	LOC_Os05g46510	polygalacturonase, putative, expressed
	Bradi3g04111	0.574427	0.00876368	0.57686	0.000178166	0	0	0	0
	Bradi4g07911	0.575817	0.029175	0.577966	0.0347241	AT3G14460	LRR and NB-ARC domains-containing disease resistance protein	LOC_Os12g25170	NB-ARC domain containing disease resistance protein, putative, expressed
	Bradi3g00660	0.590728	0.0336343	0.593285	0.000479831	AT5G66190	ferredoxin-NADP(+)-oxidoreductase 1	LOC_Os02g01340	ferredoxin--NADP reductase, chloroplast precursor, putative, expressed
	Bradi3g47041	0.591325	0.0371025	0.593687	0.0324403	AT1G51400	Photosystem II 5 kD protein	LOC_Os02g37060	photosystem II 5 kDa protein, chloroplast precursor, putative, expressed
	Bradi2g00381	0.597337	0.0476564	0.598965	4.97194e-05	0	0	0	0
	Bradi4g27050	0.599207	0.0310087	0.601723	0.0186915	AT3G52150	RNA-binding (RRM/RBD/RNP motifs) family protein	LOC_Os09g10760	RNA recognition motif containing protein, putative, expressed
	Bradi1g58415	0.601651	0.00147467	0.604134	0.00691746	0	0	0	0
	Bradi4g11420	0.605842	0.00309844	0.608102	0.0128841	AT4G15630	Uncharacterised protein family (UPF0497)	LOC_Os11g42960	integral membrane protein TIGR01569 containing protein, expressed
	Bradi4g39720	0.610894	0.000971343	0.612955	0.00129535	AT1G78170	0	LOC_Os12g13100	WW domain containing protein, expressed
	Bradi5g16797	0.633006	0.00218787	0.635229	0.000217755	AT5G23850	Arabidopsis thaliana protein of unknown function (DUF821)	LOC_Os04g45140	DTA2, putative, expressed
	Bradi2g41087	0.637968	0.00282694	0.640388	1.16808e-06	AT3G51860	cation exchanger 3	LOC_Os01g37690	sodium/calcium exchanger protein, putative, expressed
	Bradi3g49240	0.644782	0.00653092	0.647283	0.0456545	0	0	LOC_Os02g41610	expressed protein
	Bradi2g35540	0.645469	0.0476564	0.647308	5.04209e-07	AT2G38870	Serine protease inhibitor, potato inhibitor I-type family protein	LOC_Os12g25090	expressed protein
	Bradi4g30990	0.648109	0.0147954	0.650533	0.00121811	AT1G53903	Protein of unknown function (DUF581)	LOC_Os09g26370	DUF581 domain containing protein, expressed
	Bradi1g55100	0.660476	0.033019	0.662457	1.69022e-06	AT3G51030	thioredoxin H-type 1	LOC_Os07g08840	thioredoxin, putative, expressed
	Bradi1g07790	0.663286	0.000136244	0.665311	4.00405e-05	AT5G67400	root hair specific 19	LOC_Os03g55410	peroxidase precursor, putative, expressed
	Bradi2g23445	0.665542	0.0191603	0.667619	0.000200064	AT5G02090	0	LOC_Os05g38264	expressed protein
	Bradi1g15430	0.67138	0.0041663	0.674147	0.0297858	AT1G19660	Wound-responsive family protein	LOC_Os01g50622	DNA-binding protein DSP1, putative, expressed
	Bradi3g04754	0.674371	5.57856e-06	0.677647	0.0458832	AT4G21105	cytochrome-c oxidases;electron carriers	LOC_Os02g06650	COX VIIa, putative, expressed
	Bradi5g23345	0.678519	0.0315063	0.681018	0.0395162	0	0	0	0
	Bradi4g44590	0.685545	0.000266249	0.687862	2.42645e-07	AT5G48620	Disease resistance protein (CC-NBS-LRR class) family	LOC_Os08g07330	RGH1A, putative, expressed
	Bradi5g22240	0.685587	0.0283687	0.68805	0.0292023	AT2G34460	NAD(P)-binding Rossmann-fold superfamily protein	LOC_Os06g25439	NAD dependent epimerase/dehydratase family protein, putative, expressed
	Bradi2g27140	0.689426	0.0235772	0.692041	4.59533e-07	AT4G16260	Glycosyl hydrolase superfamily protein	LOC_Os05g31140	glycosyl hydrolases family 17, putative, expressed
	Bradi3g07860	0.700057	0.00570145	0.701974	8.71677e-06	0	0	LOC_Os06g05120	expressed protein
	Bradi3g35120	0.700872	0.0476564	0.703064	0.0390443	AT5G46060	Protein of unknown function, DUF599	LOC_Os08g28970	expressed protein
	Bradi2g19360	0.703554	0.000138911	0.705949	0.012994	AT2G19770	profilin 5	LOC_Os10g17660	profilin domain containing protein, expressed
	Bradi1g50540	0.708103	0.0315063	0.710371	0.00290051	AT1G31812	acyl-CoA-binding protein 6	LOC_Os08g06550	acyl CoA binding protein, putative, expressed
	Bradi4g30110	0.711566	0.0236091	0.713428	2.36136e-05	AT4G32940	gamma vacuolar processing enzyme	LOC_Os01g37910	vacuolar-processing enzyme precursor, putative, expressed
	Bradi1g55620	0.7194	0.0405888	0.721462	0.000630291	AT4G14690	Chlorophyll A-B binding family protein	LOC_Os07g08160	early light-induced protein, chloroplast precursor, putative, expressed
	Bradi2g16511	0.725157	0.00230595	0.727887	0.00718019	AT4G19080	Protein of unknown function (DUF594)	LOC_Os04g05400	expressed protein
	Bradi2g18980	0.741075	0.0381888	0.743057	0.0252967	AT5G45710	winged-helix DNA-binding transcription factor family protein	LOC_Os05g45410	HSF-type DNA-binding domain containing protein, expressed
	Bradi4g12975	0.749186	0.0382595	0.751142	0.0311523	0	0	0	0
	Bradi1g23440	0.750515	0.00167196	0.752594	0.0218272	AT3G18830	polyol/monosaccharide transporter 5	LOC_Os07g39350	transporter family protein, putative, expressed
	Bradi1g28860	0.760829	0.0482675	0.76271	4.05908e-05	AT3G26300	cytochrome P450, family 71, subfamily B, polypeptide 34	LOC_Os08g01450	cytochrome P450, putative, expressed
	Bradi3g13970	0.7748	0.0285054	0.777402	0.045931	AT1G67740	photosystem II BY	LOC_Os08g02630	photosystem II core complex proteins psbY, chloroplast precursor, putative, expressed
	Bradi2g51586	0.780716	0.0232091	0.783007	0.0148441	AT4G37000	accelerated cell death 2 (ACD2)	LOC_Os10g25030	red chlorophyll catabolite reductase, putative, expressed
	Bradi2g61410	0.783599	0.0434134	0.785971	0.0457186	AT1G74880	NAD(P)H:plastoquinone dehydrogenase complex subunit O	LOC_Os01g72950	expressed protein
	Bradi2g02060	0.785854	0.0174054	0.78818	0.0124593	0	0	LOC_Os01g03940	expressed protein
	Bradi2g30695	0.798265	0.0457369	0.799699	5.1377e-08	AT3G56400	WRKY DNA-binding protein 70	LOC_Os05g25770	WRKY45, expressed
	Bradi2g59650	0.800281	0.0480303	0.802866	0.0251605	AT1G02850	beta glucosidase 11	LOC_Os01g70520	Os1bglu5 - beta-glucosidase homologue, similar to G. max isohydroxyurate hydrolase, expressed
	Bradi4g13840	0.803147	0.0236923	0.805479	0.0307609	AT5G45530	Protein of unknown function (DUF594)	LOC_Os11g40320	expressed protein
	Bradi3g16460	0.819003	4.57649e-06	0.821503	0.0416754	AT4G20860	FAD-binding Berberine family protein	LOC_Os08g06190	berberine and berberine like domain containing protein, expressed
	Bradi5g09270	0.830237	9.89154e-05	0.831812	3.84925e-06	AT2G27550	centroradialis	LOC_Os04g33570	RCN4 Centroradialis-like1 homologous to TFL1 gene; contains Pfam profile PF01161: Phosphatidylethanolamine-binding protein, expressed
	Bradi3g03770	0.844767	0.00768527	0.847281	0.0079088	AT5G57180	chloroplast import apparatus 2	LOC_Os02g05470	CCT motif family protein, expressed
	Bradi2g27220	0.851359	0.0453968	0.855271	0.00472518	0	0	LOC_Os09g11210	THION35 - Plant thionin family protein precursor, putative, expressed
	Bradi5g03530	0.859964	0.0315033	0.862994	0.0376577	AT1G21210	wall associated kinase 4	LOC_Os11g47110	OsWAK121 - OsWAK receptor-like protein kinase, expressed
	Bradi4g31582	0.863294	6.73419e-09	0.866257	0.0015275	AT1G55230	Family of unknown function (DUF716)	LOC_Os09g27260	plant viral response family protein, putative, expressed
	Bradi1g24220	0.881519	0.000362162	0.884217	0.00329394	AT2G01870	0	LOC_Os07g38150	expressed protein
	Bradi3g07000	0.892013	0.00250715	0.894572	9.73377e-05	AT3G45140	lipoxygenase 2	LOC_Os02g10120	lipoxygenase, putative, expressed
	Bradi4g26955	0.900807	0.00973216	0.902902	0.029073	AT3G20180	Copper transport protein family	LOC_Os09g09930	heavy metal transport/detoxification protein, putative, expressed
	Bradi4g03950	0.902032	0.00309844	0.904868	2.17403e-07	0	0	LOC_Os06g31060	PROLM23 - Prolamin precursor, expressed
	Bradi4g18280	0.903639	0.0336343	0.905377	7.32556e-08	AT1G71830	somatic embryogenesis receptor-like kinase 1	LOC_Os11g31540	BRASSINOSTEROID INSENSITIVE 1-associated receptor kinase 1 precursor, putative, expressed
	Bradi5g24430	0.911201	0.0141291	0.912931	0.0330886	AT1G68290	endonuclease 2	LOC_Os04g55850	nuclease PA3, putative, expressed
	Bradi3g07010	0.933237	0.00319115	0.934539	4.87711e-08	AT3G45140	lipoxygenase 2	LOC_Os02g10120	lipoxygenase, putative, expressed
	Bradi4g32941	0.943002	2.2543e-05	0.945963	3.49896e-05	AT2G04030	Chaperone protein htpG family protein	LOC_Os09g29840	heat shock protein, putative, expressed
	Bradi1g11920	0.943466	0.000653959	0.944696	9.57899e-13	AT1G18980	RmlC-like cupins superfamily protein	LOC_Os03g48780	Cupin domain containing protein, expressed
	Bradi4g07906	0.949757	0.0310087	0.951076	0.000705851	AT3G14470	NB-ARC domain-containing disease resistance protein	LOC_Os12g25170	NB-ARC domain containing disease resistance protein, putative, expressed
	Bradi3g32100	0.96199	0.0247382	0.964197	0.0374985	AT2G46820	photosystem I P subunit	LOC_Os10g39150	expressed protein
	Bradi3g05296	0.964683	0.00856848	0.966461	5.05159e-16	0	0	0	0
	Bradi1g61470	0.966477	0.0261041	0.967577	0.000486995	AT3G21550	DUF679 domain membrane protein 2	LOC_Os03g25440	expressed protein
	Bradi3g46320	0.974804	0.0182045	0.977004	2.93974e-05	AT5G06710	homeobox from Arabidopsis thaliana	LOC_Os02g35770	homeobox associated leucine zipper, putative, expressed
	Bradi1g17135	0.977719	0.0434568	0.98032	0.0178482	AT4G08850	Leucine-rich repeat receptor-like protein kinase family protein	LOC_Os02g34790	receptor-like protein kinase 5 precursor, putative, expressed
	Bradi1g36130	0.988535	0.00284139	0.991173	0.00105981	AT3G29240	Protein of unknown function (DUF179)	LOC_Os10g18370	transcriptional regulator, putative, expressed
	Bradi4g24857	0.989935	0.0409056	0.990909	0.0139333	AT3G14460	LRR and NB-ARC domains-containing disease resistance protein	LOC_Os11g06220	expressed protein
	Bradi3g26840	1.00413	0.00964729	1.00592	0.00313428	0	0	LOC_Os10g28120	glycosyl hydrolase, putative, expressed
	Bradi3g51280	1.01567	0.0265644	1.01764	0.00518406	AT2G16990	Major facilitator superfamily protein	LOC_Os02g44730	tetracycline transporter protein, putative, expressed
	Bradi2g16640	1.09034	0.000908658	1.09247	0.00851645	AT5G46090	Protein of unknown function (DUF679)	LOC_Os05g48840	expressed protein
	Bradi4g00440	1.10367	0.0127012	1.10408	0.0456271	AT5G40010	AAA-ATPase 1	LOC_Os12g24320	ATPase 3, putative, expressed
	Bradi2g22241	1.10881	0.012481	1.10968	6.2398e-06	AT2G40750	WRKY DNA-binding protein 54	LOC_Os05g40060	WRKY48, expressed
	Bradi1g43880	1.12139	0.0405888	1.12198	0.0385152	AT4G23310	cysteine-rich RLK (RECEPTOR-like protein kinase) 23	LOC_Os10g04730	TKL_IRAK_DUF26-la.6 - DUF26 kinases have homology to DUF26 containing loci, expressed
	Bradi5g20310	1.166	0.00207049	1.16757	0.000559381	AT2G02040	peptide transporter 2	LOC_Os04g50940	peptide transporter PTR2, putative, expressed
	Bradi4g26795	1.17679	0.0117607	1.17796	0.00645623	AT4G08850	Leucine-rich repeat receptor-like protein kinase family protein	LOC_Os02g34790	receptor-like protein kinase 5 precursor, putative, expressed
	Bradi2g48350	1.19372	0.00207049	1.19667	0.00239671	AT5G19600	sulfate transporter 3;5	LOC_Os01g52130	sulfate transporter, putative, expressed
	Bradi4g24852	1.20297	0.0265644	1.20401	0.0304069	AT3G14460	LRR and NB-ARC domains-containing disease resistance protein	LOC_Os11g06210	expressed protein
	Bradi2g27680	1.27801	0.000138911	1.27999	1.67715e-16	0	0	LOC_Os05g30500	expressed protein
	Bradi1g56616	1.28477	0.0237639	1.28683	3.99234e-27	ATCG01250	NADH-Ubiquinone/plastoquinone (complex I) protein	LOC_Os07g25004	NADPH-dependent oxidoreductase, putative, expressed
	Bradi4g30360	1.32729	0.0237219	1.32859	6.10401e-22	AT1G80840	WRKY DNA-binding protein 40	LOC_Os09g25060	WRKY76, expressed
	Bradi4g23625	1.34058	0.000316977	1.3385	0.00929074	AT4G38180	FAR1-related sequence 5	LOC_Os06g36970	transposon protein, putative, unclassified, expressed
	Bradi1g29352	1.37082	0.000193234	1.37282	3.15419e-05	AT1G53350	Disease resistance protein (CC-NBS-LRR class) family	LOC_Os08g14850	resistance protein, putative, expressed
	Bradi2g21010	1.5082	2.23726e-08	1.51052	1.12959e-23	AT3G05950	RmlC-like cupins superfamily protein	LOC_Os08g08980	cupin domain containing protein, expressed
	Bradi1g14845	1.53234	7.94733e-07	1.53498	4.3207e-05	AT2G39540	Gibberellin-regulated family protein	LOC_Os03g41060	GASR2 - Gibberellin-regulated GASA/GAST/Snakin family protein precursor, putative, expressed
	Bradi3g20020	1.53245	3.62368e-06	1.53507	0.00193279	AT5G20410	monogalactosyldiacylglycerol synthase 2	LOC_Os08g20420	MGD2, putative, expressed
	Bradi3g36670	1.53275	1.18015e-10	1.53504	5.1739e-06	AT3G04060	NAC domain containing protein 46	LOC_Os09g24560	No apical meristem protein, putative, expressed
	Bradi2g03467	1.56225	2.38879e-05	1.56409	1.55478e-05	AT1G61110	NAC domain containing protein 25	LOC_Os07g37920	no apical meristem protein, putative, expressed
	Bradi4g23321	1.81829	0.00381217	1.81557	0.000107472	AT4G14280	ARM repeat superfamily protein	LOC_Os12g36270	expressed protein
	Bradi3g58715	1.84142	0.0449305	1.82826	0.0200429	0	0	0	0
	Bradi4g00540	2.10163	0.00151518	2.09689	0.000143577	AT1G05160	cytochrome P450, family 88, subfamily A, polypeptide 3	LOC_Os10g23180	cytochrome P450, putative, expressed
	Bradi4g09973	2.12886	0.0492983	2.13183	8.65836e-12	0	0	LOC_Os09g11210	THION35 - Plant thionin family protein precursor, putative, expressed
	Bradi2g08300	2.15819	0.00770921	2.14897	0.000117118	AT5G50260	Cysteine proteinases superfamily protein	LOC_Os08g44270	vignain precursor, putative, expressed
	Bradi1g01551	2.36913	0.000313323	2.36173	1.79452e-06	AT3G07040	NB-ARC domain-containing disease resistance protein	LOC_Os08g14850	resistance protein, putative, expressed
	Bradi2g22230	2.42489	0.000314056	2.42322	4.93114e-22	AT4G11070	WRKY family transcription factor	LOC_Os05g40070	WRKY84, expressed
	Bradi4g11216	2.50453	0.000619376	2.49051	2.10455e-05	0	0	0	0
	Bradi2g27670	2.55691	9.88909e-06	2.55155	1.61934e-09	0	0	LOC_Os05g30500	expressed protein
	Bradi3g46880	2.70583	0.0310087	2.64521	0.00286659	AT1G14150	PsbQ-like 2	LOC_Os02g36850	oxygen evolving enhancer protein 3, identical, putative, expressed
	Bradi1g13512	2.8988	4.01187e-10	2.88863	1.12786e-07	AT5G50260	Cysteine proteinases superfamily protein	LOC_Os08g44270	vignain precursor, putative, expressed
	Bradi1g66720	3.09005	0.00304549	3.08493	3.20226e-21	AT5G60020	laccase 17	LOC_Os03g16610	laccase precursor protein, putative, expressed
	Bradi4g12380	3.22052	0.0096405	3.21403	7.35248e-67	AT1G21680	DPP6 N-terminal domain-like protein	LOC_Os12g24330	expressed protein
	Bradi4g12340	3.31781	0.0305676	3.31339	6.85063e-113	AT1G22900	Disease resistance-responsive (dirigent-like protein) family protein	LOC_Os12g14440	Jacalin-like lectin domain containing protein, putative, expressed
	Bradi4g12350	3.62825	0.00207049	3.61361	8.78694e-34	AT3G54780	Zinc finger (C3HC4-type RING finger) family protein	LOC_Os12g24390	retrotransposon protein, putative, unclassified, expressed
	Bradi1g60647	4.05125	0.0247382	3.8789	2.36136e-05	AT5G65420	CYCLIN D4;1	LOC_Os03g27420	retrotransposon protein, putative, unclassified, expressed
	Bradi4g12390	5.65172	3.8436e-05	5.63181	1.90017e-136	AT1G33110	MATE efflux family protein	LOC_Os11g03240	MATE efflux family protein, putative, expressed
	Bradi2g55510	7.4029	2.35183e-11	7.36464	1.02935e-127	0	0	0	0
	Bradi3g01837	9.90312	1.80974e-09	9.7793	1.91361e-186	AT1G52120	Mannose-binding lectin superfamily protein	LOC_Os12g09700	Jacalin-like lectin domain containing protein, putative, expressed
Shoot
	Bradi2g52870	-3.81921	0.000843406	-3.76078	2.21489e-06	AT5G19360	calcium-dependent protein kinase 34	LOC_Os01g59360	CAMK_CAMK_like.10 - CAMK includes calcium/calmodulin depedent protein kinases, expressed
	Bradi3g12450	-2.84432	0.00248532	-2.8197	1.24007e-05	AT5G24860	flowering promoting factor 1	LOC_Os02g26210	flowering promoting factor-like 1, putative, expressed
	Bradi3g10037	-2.78627	0.00196808	-2.76866	1.03195e-08	AT4G10520	Subtilase family protein	LOC_Os02g17090	OsSub17 - Putative Subtilisin homologue, expressed
	Bradi2g44190	-2.6423	0.00156377	-2.62146	2.50198e-06	AT3G14660	cytochrome P450, family 72, subfamily A, polypeptide 13	LOC_Os01g43740	cytochrome P450 72A1, putative, expressed
	Bradi4g12970	-2.51429	0.00376108	-2.48774	0.000126561	0	0	0	0
	Bradi1g57760	-2.09377	0.020249	-2.08047	1.30752e-05	AT2G37710	receptor lectin kinase	LOC_Os07g18240	lectin-like receptor kinase, putative, expressed
	Bradi5g00750	-2.0732	0.0286291	-2.05612	0.00042614	AT3G62160	HXXXD-type acyl-transferase family protein	LOC_Os04g09590	transferase family protein, putative, expressed
	Bradi1g47030	-2.03003	0.0168264	-2.01737	3.52213e-05	AT4G35160	O-methyltransferase family protein	LOC_Os12g25450	O-methyltransferase, putative, expressed
	Bradi1g25697	-1.90545	0.00145593	-1.89115	0.000295906	AT4G23180	cysteine-rich RLK (RECEPTOR-like protein kinase) 10	LOC_Os07g35140	receptor-like serine-threonine protein kinase, putative, expressed
	Bradi4g28070	-1.85282	0.000536882	-1.83976	1.9741e-08	AT5G13930	Chalcone and stilbene synthase family protein	LOC_Os10g07616	chalcone synthase, putative, expressed
	Bradi2g05151	-1.85	2.50414e-05	-1.8399	0.00192731	0	0	0	0
	Bradi1g18240	-1.77968	0.00403862	-1.76684	0.000673743	AT5G24860	flowering promoting factor 1	LOC_Os07g47450	flowering promoting factor-like 1, putative, expressed
	Bradi4g36601	-1.7765	0.000146038	-1.76616	4.96578e-10	AT3G54820	plasma membrane intrinsic protein 2;5	LOC_Os09g36930	aquaporin protein, putative, expressed
	Bradi1g71370	-1.73992	0.000773269	-1.73035	0.000230129	AT3G18830	polyol/monosaccharide transporter 5	LOC_Os03g10090	transporter family protein, putative, expressed
	Bradi3g51480	-1.73613	0.00390463	-1.72121	0.0283627	AT4G00910	Aluminium activated malate transporter family protein	LOC_Os02g45160	aluminum-activated malate transporter, putative, expressed
	Bradi5g25030	-1.69787	0.00722957	-1.68288	0.00104171	AT2G34930	disease resistance family protein / LRR family protein	LOC_Os01g41770	leucine rich repeat protein, putative, expressed
	Bradi2g19297	-1.62357	0.0227701	-1.60978	0.00183744	AT4G29990	Leucine-rich repeat transmembrane protein kinase protein	LOC_Os05g44930	receptor-like protein kinase, putative, expressed
	Bradi5g25040	-1.62164	0.0262559	-1.60932	0.00318724	AT5G38170	Bifunctional inhibitor/lipid-transfer protein/seed storage 2S albumin superfamily protein	LOC_Os03g02050	LTPL151 - Protease inhibitor/seed storage/LTP family protein precursor, expressed
	Bradi2g42990	-1.5991	0.0370775	-1.58081	0.0470676	AT5G62850	Nodulin MtN3 family protein	LOC_Os01g42090	nodulin MtN3 family protein, putative, expressed
	Bradi1g25693	-1.58201	0.0287319	-1.56846	0.00758177	AT4G23180	cysteine-rich RLK (RECEPTOR-like protein kinase) 10	LOC_Os01g26390	TKL_IRAK_DUF26-lh.1 - DUF26 kinases have homology to DUF26 containing loci, expressed
	Bradi3g32340	-1.51794	0.0130421	-1.50923	5.23685e-06	AT3G12500	basic chitinase	LOC_Os10g39680	CHIT14 - Chitinase family protein precursor, expressed
	Bradi5g24630	-1.49895	1.92716e-05	-1.48854	0.00676586	AT5G42930	alpha/beta-Hydrolases superfamily protein	LOC_Os04g56240	lipase, putative, expressed
	Bradi1g09910	-1.49706	0.0337626	-1.48066	0.0182757	AT5G65840	Thioredoxin superfamily protein	LOC_Os03g51960	expressed protein
	Bradi1g42397	-1.49603	0.00381211	-1.48448	0.0385581	AT4G23180	cysteine-rich RLK (RECEPTOR-like protein kinase) 10	LOC_Os10g17960	TKL_IRAK_DUF26-lc.26 - DUF26 kinases have homology to DUF26 containing loci, expressed
	Bradi1g12130	-1.47261	0.00222773	-1.45978	4.14689e-07	AT1G29930	chlorophyll A/B binding protein 1	LOC_Os01g41710	chlorophyll A-B binding protein, putative, expressed
	Bradi1g04620	-1.45413	0.0337987	-1.44301	0.00283658	AT5G19855	Chaperonin-like RbcX protein	LOC_Os03g59320	expressed protein
	Bradi3g60320	-1.44268	0.0269473	-1.42714	0.0485384	AT1G73390	Endosomal targeting BRO1-like domain-containing protein	LOC_Os02g58160	expressed protein
	Bradi2g58860	-1.44214	0.0121116	-1.42967	0.00109403	AT1G04920	sucrose phosphate synthase 3F	LOC_Os01g69030	sucrose-phosphate synthase, putative, expressed
	Bradi2g41270	-1.42659	0.00403862	-1.41358	1.87207e-06	AT4G32940	gamma vacuolar processing enzyme	LOC_Os01g37910	vacuolar-processing enzyme precursor, putative, expressed
	Bradi3g10950	-1.42484	0.0262792	-1.4099	0.000553246	AT4G19880	Glutathione S-transferase family protein	LOC_Os02g21460	uncharacterized protein yqjG, putative, expressed
	Bradi5g22950	-1.42205	0.0188276	-1.40794	0.0182822	0	0	LOC_Os09g04310	expressed protein
	Bradi5g04070	-1.38757	0.0300091	-1.37624	0.00092583	AT4G12290	Copper amine oxidase family protein	LOC_Os04g20164	amine oxidase precursor, putative, expressed
	Bradi5g24640	-1.38573	0.0114709	-1.37323	0.000391879	AT5G47770	farnesyl diphosphate synthase 1	LOC_Os04g56230	polyprenyl synthetase, putative, expressed
	Bradi3g49170	-1.33278	0.0179792	-1.31985	0.0282177	AT1G21270	wall-associated kinase 2	LOC_Os02g41500	OsWAK13 - OsWAK receptor-like protein kinase, expressed
	Bradi3g06350	-1.32359	0.0311346	-1.30931	0.0255685	AT4G35220	Cyclase family protein	LOC_Os02g09420	cyclase family protein, putative, expressed
	Bradi1g45760	-1.30719	0.00722957	-1.29648	0.000163174	0	0	LOC_Os06g21210	glycine rich protein family protein, putative, expressed
	Bradi1g25447	-1.30618	0.0340445	-1.29469	0.00770124	AT4G15210	beta-amylase 5	LOC_Os07g35880	beta-amylase, putative, expressed
	Bradi1g51980	-1.29081	0.0147635	-1.27881	0.0336895	AT5G41410	POX (plant homeobox) family protein	LOC_Os06g01934	homeobox domain containing protein, expressed
	Bradi4g43137	-1.27069	0.0134156	-1.25828	0.044446	AT2G41290	strictosidine synthase-like 2	LOC_Os11g04660	strictosidine synthase, putative, expressed
	Bradi4g11420	-1.27021	0.0289905	-1.2564	0.0186162	AT4G15630	Uncharacterised protein family (UPF0497)	LOC_Os11g42960	integral membrane protein TIGR01569 containing protein, expressed
	Bradi2g44856	-1.22938	0.00737426	-1.21757	6.78566e-05	AT5G14740	carbonic anhydrase 2	LOC_Os01g45274	carbonic anhydrase, chloroplast precursor, putative, expressed
	Bradi1g15830	-1.22089	0.0482249	-1.20777	0.00618646	AT5G67370	Protein of unknown function (DUF1230)	LOC_Os03g32490	DUF1230 domain containing protein, expressed
	Bradi2g61247	-1.22021	0.0208261	-1.21423	8.947e-05	AT3G28040	Leucine-rich receptor-like protein kinase family protein	LOC_Os01g72700	expressed protein
	Bradi2g45450	-1.22019	0.0364403	-1.20936	0.000266863	AT5G53450	OBP3-responsive gene 1	LOC_Os01g46720	expressed protein
	Bradi1g49470	-1.16346	0.0495309	-1.14954	0.0319751	AT4G10770	oligopeptide transporter 7	LOC_Os06g03540	oligopeptide transporter, putative, expressed
	Bradi3g60517	-1.14676	0.0442257	-1.13386	0.0185324	AT3G19900	0	LOC_Os02g58310	expressed protein
	Bradi5g20760	-1.10898	0.000107379	-1.09752	0.019437	AT5G10650	RING/U-box superfamily protein	LOC_Os04g51400	zinc finger, C3HC4 type domain containing protein, expressed
	Bradi1g76500	-1.07518	0.0278865	-1.06328	0.00504298	AT1G11310	Seven transmembrane MLO family protein	LOC_Os03g03700	MLO domain containing protein, putative, expressed
	Bradi2g20990	-1.05788	0.00342342	-1.04556	0.000784196	ATCG00490	ribulose-bisphosphate carboxylases	LOC_Os10g21268	ribulose bisphosphate carboxylase large chain precursor, putative, expressed
	Bradi1g17870	-1.05247	0.0367471	-1.04336	0.0107906	AT5G05340	Peroxidase superfamily protein	LOC_Os07g48030	peroxidase precursor, putative, expressed
	Bradi2g10060	-1.05213	0.0353938	-1.04125	0.038346	AT3G45940	Glycosyl hydrolases family 31 protein	LOC_Os01g16310	glycosyl hydrolase, family 31, putative, expressed
	Bradi4g19720	-1.0472	0.0287319	-1.03428	0.00903003	ATCG00020	photosystem II reaction center protein A	LOC_Os08g35420	photosynthetic reaction center protein, putative, expressed
	Bradi2g11940	-1.03673	0.00228671	-1.02614	0.00707419	AT4G02380	senescence-associated gene 21	LOC_Os01g21250	late embryogenesis abundant protein, putative, expressed
	Bradi5g18880	-1.03246	0.0324992	-1.02093	0.0214264	AT1G63010	Major Facilitator Superfamily with SPX (SYG1/Pho81/XPR1) domain-containing protein	LOC_Os04g48390	uncharacterized membrane protein, putative, expressed
	Bradi2g56030	-1.02807	0.0415595	-1.01608	0.00121112	AT1G43670	Inositol monophosphatase family protein	LOC_Os01g64660	fructose-1,6-bisphosphatase, putative, expressed
	Bradi1g06160	-1.01243	0.0185306	-1.00132	0.00678472	AT3G43600	aldehyde oxidase 2	LOC_Os03g57690	aldehyde oxidase, putative, expressed
	Bradi1g10480	-1.00938	0.0294508	-0.998483	0.00172671	AT5G17330	glutamate decarboxylase	LOC_Os03g51080	glutamate decarboxylase, putative, expressed
	Bradi1g60397	-1.00091	0.00618119	-0.988711	0.00627606	AT3G14350	STRUBBELIG-receptor family 7	LOC_Os07g42626	STRUBBELIG-RECEPTOR FAMILY 6 precursor, putative, expressed
	Bradi4g16740	-0.921387	0.0298881	-0.913619	0.00614187	AT3G02550	LOB domain-containing protein 41	LOC_Os01g32770	DUF260 domain containing protein, putative, expressed
	Bradi3g07190	-0.911337	0.00259729	-0.900721	0.00770124	AT1G61520	photosystem I light harvesting complex gene 3	LOC_Os02g10390	chlorophyll A-B binding protein, putative, expressed
	Bradi2g13101	-0.904349	0.00875168	-0.892059	0.00942801	ATCG00430	photosystem II reaction center protein G	LOC_Os01g58022	NADPH-dependent oxidoreductase, putative, expressed
	Bradi3g18412	-0.874175	0.0168264	-0.86125	0.023923	ATCG00820	ribosomal protein S19	LOC_Os04g16818	chloroplast 30S ribosomal protein S19, putative
	Bradi4g30060	-0.793294	0.00849228	-0.781978	0.0279491	AT3G47470	light-harvesting chlorophyll-protein complex I subunit A4	LOC_Os08g33820	chlorophyll A-B binding protein, putative, expressed
	Bradi1g26350	-0.78117	0.00560613	-0.771276	0.0314432	AT4G04640	ATPase, F1 complex, gamma subunit protein	LOC_Os07g32880	ATP synthase gamma chain, putative, expressed
	Bradi1g32933	0.723865	0.0141098	0.734086	0.0493725	0	0	0	0
	Bradi5g04630	0.73273	0.00841934	0.74411	0.046469	AT4G38770	proline-rich protein 4	LOC_Os10g05950	POEI11 - Pollen Ole e I allergen and extensin family protein precursor, expressed
	Bradi2g23570	0.75264	0.0347149	0.764431	0.0382885	AT5G05930	guanylyl cyclase 1	LOC_Os05g37950	guanylyl cyclase, putative, expressed
	Bradi2g37000	0.759634	0.0128398	0.770315	0.0352625	AT5G51890	Peroxidase superfamily protein	LOC_Os05g04500	peroxidase precursor, putative, expressed
	Bradi3g09290	0.760094	0.00722957	0.771804	0.0400677	AT5G46240	potassium channel in Arabidopsis thaliana 1	LOC_Os02g14840	potassium channel KAT1, putative, expressed
	Bradi3g36380	0.769031	0.00111439	0.779011	0.0365145	AT3G17860	jasmonate-zim-domain protein 3	LOC_Os08g33160	ZIM motif family protein, expressed
	Bradi3g50200	0.772819	0.0101967	0.783878	0.0267339	AT4G36250	aldehyde dehydrogenase 3F1	LOC_Os02g43280	aldehyde dehydrogenase, putative, expressed
	Bradi2g05770	0.774401	0.0246684	0.784055	0.0273474	AT5G56750	N-MYC downregulated-like 1	LOC_Os01g09670	pollen-specific protein SF21, putative, expressed
	Bradi2g36730	0.775318	0.000300703	0.786542	0.0268014	AT1G09540	myb domain protein 61	LOC_Os05g04820	MYB family transcription factor, putative, expressed
	Bradi1g25180	0.785418	0.0234128	0.795288	0.023923	AT4G21390	S-locus lectin protein kinase family protein	LOC_Os07g36590	serine/threonine-protein kinase receptor precursor, putative, expressed
	Bradi3g39100	0.788194	0.0367471	0.798322	0.0282896	AT1G03370	C2 calcium/lipid-binding and GRAM domain containing protein	LOC_Os08g38440	GRAM and C2 domains containing protein, putative, expressed
	Bradi2g46410	0.805685	0.00206809	0.816423	0.0243268	AT1G27600	Nucleotide-diphospho-sugar transferases superfamily protein	LOC_Os01g48440	glycosyltransferase family 43 protein, putative, expressed
	Bradi5g22820	0.818884	0.0486007	0.829559	0.0235332	AT1G61720	NAD(P)-binding Rossmann-fold superfamily protein	LOC_Os04g53850	leucoanthocyanidin reductase, putative, expressed
	Bradi4g20620	0.82717	0.0116494	0.837237	0.0230801	AT5G16970	alkenal reductase	LOC_Os04g41960	NADP-dependent oxidoreductase, putative, expressed
	Bradi2g52370	0.833748	0.0042842	0.844766	0.0256399	AT5G44210	erf domain protein 9	LOC_Os01g58420	AP2 domain containing protein, expressed
	Bradi2g56490	0.839652	0.0264249	0.849611	0.0154432	AT1G35660	0	LOC_Os01g65320	expressed protein
	Bradi1g71315	0.850061	0.0327275	0.859055	0.0120391	0	0	0	0
	Bradi3g47640	0.856871	0.0260466	0.867872	0.00965675	AT3G27540	beta-1,4-N-acetylglucosaminyltransferase family protein	LOC_Os02g38140	glycosyl transferase family 17 protein, putative, expressed
	Bradi2g22290	0.876912	0.0110214	0.888363	0.00933305	AT1G69530	expansin A1	LOC_Os05g39990	expansin precursor, putative, expressed
	Bradi3g37650	0.877313	0.0244032	0.888154	0.00809491	AT2G06050	oxophytodienoate-reductase 3	LOC_Os08g35740	12-oxophytodienoate reductase, putative, expressed
	Bradi3g38970	0.889957	0.0271052	0.899991	0.00644348	AT1G69010	BES1-interacting Myc-like protein 2	LOC_Os08g38210	transcription factor BIM2, putative, expressed
	Bradi1g05890	0.890454	0.0234128	0.902462	0.0254131	AT2G19130	S-locus lectin protein kinase family protein	LOC_Os04g01310	serine/threonine-protein kinase receptor precursor, putative, expressed
	Bradi1g55100	0.897385	0.0364403	0.909679	0.00587173	AT3G51030	thioredoxin H-type 1	LOC_Os07g08840	thioredoxin, putative, expressed
	Bradi3g46720	0.898263	0.0162818	0.90902	0.00581755	AT1G12350	4-phospho-panto-thenoylcysteine synthetase	LOC_Os02g36550	phosphopantothenate--cysteine ligase, putative, expressed
	Bradi1g25440	0.899759	0.0411826	0.911346	0.00933305	AT4G15210	beta-amylase 5	LOC_Os07g35940	beta-amylase, putative, expressed
	Bradi2g53650	0.903337	0.0146627	0.911866	0.0120709	AT5G01830	ARM repeat superfamily protein	LOC_Os01g60860	spotted leaf 11, putative, expressed
	Bradi3g09120	0.912265	0.0267596	0.924433	0.0203765	AT5G05340	Peroxidase superfamily protein	LOC_Os02g14430	peroxidase precursor, putative, expressed
	Bradi2g52090	0.912438	0.0327462	0.925734	0.00457134	0	0	LOC_Os01g58100	polyphenol oxidase, putative, expressed
	Bradi1g52750	0.916232	0.0336883	0.927434	0.00668885	AT3G48140	B12D protein	LOC_Os07g17330	B12D protein, putative, expressed
	Bradi2g31770	0.920093	0.0267596	0.9323	0.0046833	AT4G08690	Sec14p-like phosphatidylinositol transfer family protein	LOC_Os05g18470	CRAL/TRIO domain containing protein, expressed
	Bradi3g05685	0.921016	0.0472415	0.930529	0.00518328	0	0	0	0
	Bradi2g34660	0.924694	0.0289945	0.935958	0.00396347	AT5G42940	RING/U-box superfamily protein	LOC_Os05g07070	zinc finger, C3HC4 type domain containing protein, expressed
	Bradi2g53580	0.92647	0.00756643	0.93983	0.0111222	AT2G40610	expansin A8	LOC_Os01g60770	expansin precursor, putative, expressed
	Bradi3g50430	0.927522	0.0367471	0.937453	0.0182822	AT4G16820	alpha/beta-Hydrolases superfamily protein	LOC_Os02g43700	triacylglycerol lipase like protein, putative, expressed
	Bradi1g15840	0.927742	0.0271052	0.936063	0.00878059	AT3G25780	allene oxide cyclase 3	LOC_Os03g32314	allene oxide cyclase 4, chloroplast precursor, putative, expressed
	Bradi2g58590	0.938564	0.0364403	0.948077	0.0152634	AT3G07350	Protein of unknown function (DUF506)	LOC_Os01g68650	plant-specific domain TIGR01615 family protein, expressed
	Bradi1g19120	0.95719	0.0246734	0.969045	0.015521	AT1G10660	0	LOC_Os07g46430	expressed protein
	Bradi2g35450	0.979622	0.0116084	0.990977	0.00204261	AT3G14360	alpha/beta-Hydrolases superfamily protein	LOC_Os05g06140	lipase, putative, expressed
	Bradi4g12600	0.992582	0.0123735	1.00521	0.00571958	AT5G67390	0	LOC_Os11g41600	expressed protein
	Bradi2g58195	0.995712	0.0294508	1.00675	0.0305526	0	0	0	0
	Bradi1g61397	0.996158	0.00737426	1.00763	0.0162308	AT1G57560	myb domain protein 50	LOC_Os03g25550	myb-like DNA-binding domain containing protein, putative, expressed
	Bradi3g23180	0.996946	0.0436913	1.0072	0.0128337	AT3G43440	jasmonate-zim-domain protein 11	LOC_Os10g25230	ZIM domain containing protein, putative, expressed
	Bradi5g15040	1.00173	0.0244661	1.01177	0.037803	AT3G50120	Plant protein of unknown function (DUF247)	LOC_Os04g42650	plant protein of unknown function domain containing protein, expressed
	Bradi4g39920	1.00562	0.0172009	1.01674	0.00119356	AT1G73040	Mannose-binding lectin superfamily protein	LOC_Os12g09700	Jacalin-like lectin domain containing protein, putative, expressed
	Bradi3g06065	1.01551	0.000227726	1.02577	0.00671487	0	0	0	0
	Bradi2g59110	1.02226	0.0239663	1.0323	0.00216163	AT5G50570	Squamosa promoter-binding protein-like (SBP domain) transcription factor family protein	LOC_Os01g69830	OsSPL2 - SBP-box gene family member, expressed
	Bradi5g23400	1.03687	0.00453706	1.04645	0.0283627	AT3G29670	HXXXD-type acyl-transferase family protein	LOC_Os04g54560	transferase family protein, putative, expressed
	Bradi2g55690	1.05069	0.00342342	1.06217	0.00104397	AT2G27500	Glycosyl hydrolase superfamily protein	LOC_Os01g64170	glycosyl hydrolases family 17, putative, expressed
	Bradi1g14020	1.0549	0.0179792	1.06719	0.0326632	AT1G75880	SGNH hydrolase-type esterase superfamily protein	LOC_Os06g24404	GDSL-like lipase/acylhydrolase, putative, expressed
	Bradi2g18454	1.06028	0.0302121	1.07154	0.000511355	0	0	0	0
	Bradi3g15346	1.06439	0.00644044	1.07568	0.000462375	0	0	0	0
	Bradi3g49270	1.07185	0.0499207	1.08235	0.000463568	AT2G37040	PHE ammonia lyase 1	LOC_Os02g41680	phenylalanine ammonia-lyase, putative, expressed
	Bradi1g37826	1.07957	0.00598517	1.09053	0.000553246	AT3G21250	multidrug resistance-associated protein 6	LOC_Os05g10730	ABC transporter, ATP-binding protein, putative, expressed
	Bradi3g27640	1.0843	0.0460868	1.09561	0.00124966	AT5G03320	Protein kinase superfamily protein	LOC_Os10g30600	tyrosine protein kinase domain containing protein, putative, expressed
	Bradi3g25635	1.08623	0.0271052	1.1003	0.0117227	0	0	0	0
	Bradi3g50750	1.09548	0.00403862	1.10603	0.000975388	AT2G45110	expansin B4	LOC_Os02g44108	expansin precursor, putative, expressed
	Bradi1g48453	1.09741	0.0367471	1.10852	0.000270123	0	0	0	0
	Bradi3g39700	1.10691	0.0179792	1.1175	0.00611052	AT1G21230	wall associated kinase 5	LOC_Os08g39210	OsWAK74 - OsWAK receptor-like protein kinase, expressed
	Bradi3g08160	1.11443	0.00555758	1.12493	0.000203005	AT5G42650	allene oxide synthase	LOC_Os02g12690	cytochrome P450, putative, expressed
	Bradi5g19250	1.11731	0.0403503	1.13068	0.00359413	AT4G10500	2-oxoglutarate (2OG) and Fe(II)-dependent oxygenase superfamily protein	LOC_Os04g49210	naringenin,2-oxoglutarate 3-dioxygenase, putative, expressed
	Bradi5g08707	1.11975	0.00369943	1.13083	0.0433286	AT3G02040	senescence-related gene 3	LOC_Os02g31030	glycerophosphoryl diester phosphodiesterase family protein, putative, expressed
	Bradi2g08990	1.12291	0.0335045	1.13404	0.0473583	AT3G50950	HOPZ-ACTIVATED RESISTANCE 1	LOC_Os11g43390	expressed protein
	Bradi3g23190	1.12371	0.0335045	1.13549	0.0194371	AT3G43440	jasmonate-zim-domain protein 11	LOC_Os10g25230	ZIM domain containing protein, putative, expressed
	Bradi3g36540	1.13518	0.00330759	1.14696	0.000148783	AT4G18550	alpha/beta-Hydrolases superfamily protein	LOC_Os05g49840	phospholipase, putative, expressed
	Bradi1g25187	1.1367	0.0141948	1.14454	0.0177718	AT4G21390	S-locus lectin protein kinase family protein	LOC_Os07g36570	KI domain interacting kinase 1, putative, expressed
	Bradi4g37520	1.1384	0.0422351	1.15058	0.0311119	AT5G17230	PHYTOENE SYNTHASE	LOC_Os09g38320	phytoene synthase, chloroplast precursor, putative, expressed
	Bradi4g32941	1.14566	0.00302756	1.15628	0.000126561	AT2G04030	Chaperone protein htpG family protein	LOC_Os09g29840	heat shock protein, putative, expressed
	Bradi4g29030	1.17418	0.0259184	1.1876	0.0011977	AT4G39770	Haloacid dehalogenase-like hydrolase (HAD) superfamily protein	LOC_Os09g20390	uncharacterized glycosyl hydrolase Rv2006/MT2062, putative, expressed
	Bradi1g77637	1.17584	0.00403862	1.18747	0.000126342	AT5G09590	mitochondrial HSO70 2	LOC_Os02g53420	DnaK family protein, putative, expressed
	Bradi1g45304	1.18401	0.0354835	1.19459	0.00298889	AT2G21940	shikimate kinase 1	LOC_Os02g51410	shikimate kinase, putative, expressed
	Bradi1g03590	1.18819	0.00453226	1.19608	7.10731e-05	AT3G09350	Fes1A	LOC_Os03g60780	armadillo/beta-catenin-like repeat containing protein, expressed
	Bradi3g37600	1.18869	0.00938167	1.19836	6.33663e-05	AT2G05940	Protein kinase superfamily protein	LOC_Os08g35600	tyrosine protein kinase domain containing protein, putative, expressed
	Bradi3g39622	1.18974	0.0324992	1.20083	0.000142199	AT5G55050	GDSL-like Lipase/Acylhydrolase superfamily protein	LOC_Os06g50950	GDSL-like lipase/acylhydrolase, putative, expressed
	Bradi4g00580	1.18993	0.00228671	1.19961	0.00267218	AT2G16430	purple acid phosphatase 10	LOC_Os12g44020	Ser/Thr protein phosphatase family protein, putative, expressed
	Bradi1g07770	1.20443	0.0387731	1.21598	0.000142199	AT5G43150	0	LOC_Os07g02460	expressed protein
	Bradi3g31620	1.20626	0.0294508	1.21801	0.0396091	AT5G62150	peptidoglycan-binding LysM domain-containing protein	LOC_Os03g02685	lysM domain containing protein, putative, expressed
	Bradi1g64646	1.20904	0.00101919	1.22005	0.000856461	AT4G16146	cAMP-regulated phosphoprotein 19-related protein	LOC_Os03g19220	expressed protein
	Bradi2g43980	1.21014	0.0141024	1.21898	0.000117688	AT1G64110	P-loop containing nucleoside triphosphate hydrolases superfamily protein	LOC_Os01g43480	AAA-type ATPase family protein, putative, expressed
	Bradi2g54421	1.2125	0.00246195	1.22319	0.0127155	0	0	0	0
	Bradi2g18120	1.21543	0.000107379	1.22716	0.00492344	0	0	LOC_Os05g46470	expressed protein
	Bradi1g22321	1.21685	0.000536882	1.22477	0.0421759	AT5G09520	hydroxyproline-rich glycoprotein family protein	LOC_Os07g40870	igA FC receptor precursor, putative, expressed
	Bradi4g25170	1.21917	0.00656634	1.22749	0.00555148	AT5G06250	AP2/B3-like transcriptional factor family protein	LOC_Os12g06080	expressed protein
	Bradi2g58530	1.21967	0.0353938	1.22729	0.000143339	AT5G55410	Bifunctional inhibitor/lipid-transfer protein/seed storage 2S albumin superfamily protein	LOC_Os01g68589	LTPL39 - Protease inhibitor/seed storage/LTP family protein precursor, expressed
	Bradi1g45070	1.22273	0.0114535	1.23255	0.00630493	AT5G06540	Pentatricopeptide repeat (PPR) superfamily protein	LOC_Os02g34700	expressed protein
	Bradi2g01041	1.22513	0.00376108	1.23403	0.000397064	0	0	0	0
	Bradi4g13582	1.22783	0.0495309	1.23891	0.00853693	0	0	0	0
	Bradi2g55797	1.2291	0.00539112	1.24	0.000131027	AT5G04760	Duplicated homeodomain-like superfamily protein	LOC_Os01g64360	MYB family transcription factor, putative, expressed
	Bradi3g09100	1.23216	0.0435272	1.24559	0.0283627	AT5G05340	Peroxidase superfamily protein	LOC_Os02g14180	peroxidase precursor, putative, expressed
	Bradi3g55050	1.23603	0.00403862	1.2474	0.00841807	0	0	LOC_Os02g56870	DEFL38 - Defensin and Defensin-like DEFL family, expressed
	Bradi3g06050	1.23913	0.0337168	1.25006	0.000548102	AT5G10870	chorismate mutase 2	LOC_Os02g08410	chorismate mutase, chloroplast precursor, putative, expressed
	Bradi4g44342	1.24378	0.0224562	1.25628	0.0194371	AT3G56400	WRKY DNA-binding protein 70	LOC_Os11g02540	WRKY50, expressed
	Bradi5g11640	1.24521	0.00871127	1.25689	0.0303348	AT1G65960	glutamate decarboxylase 2	LOC_Os04g37500	glutamate decarboxylase, putative, expressed
	Bradi1g23990	1.26472	0.00825317	1.27724	0.0064741	0	0	LOC_Os07g38470	expressed protein
	Bradi1g61470	1.26519	0.000713127	1.27562	0.0373202	AT3G21550	DUF679 domain membrane protein 2	LOC_Os03g25440	expressed protein
	Bradi1g01610	1.26914	0.0307181	1.27991	0.0143579	AT2G02850	plantacyanin	LOC_Os03g50160	plastocyanin-like domain containing protein, putative, expressed
	Bradi3g50740	1.2714	0.000341681	1.28268	2.28222e-05	AT1G65680	expansin B2	LOC_Os02g44108	expansin precursor, putative, expressed
	Bradi3g32273	1.27815	0.00107994	1.29151	0.000192858	AT2G34930	disease resistance family protein / LRR family protein	LOC_Os07g28300	leucine rich repeat protein, putative, expressed
	Bradi1g59510	1.28077	0.00107994	1.29213	0.00883834	AT2G32300	uclacyanin 1	LOC_Os07g01440	plastocyanin-like domain containing protein, putative, expressed
	Bradi2g45500	1.28337	0.0151695	1.29307	0.0420481	AT5G53220	0	LOC_Os01g46840	expressed protein
	Bradi5g04080	1.29018	0.000227726	1.30209	7.5642e-06	AT1G67090	ribulose bisphosphate carboxylase small chain 1A	LOC_Os12g19381	ribulose bisphosphate carboxylase small chain, chloroplast precursor, putative, expressed
	Bradi4g21990	1.29516	0.0142169	1.30577	1.36599e-05	AT4G21410	cysteine-rich RLK (RECEPTOR-like protein kinase) 29	LOC_Os11g11890	protein kinase domain containing protein, expressed
	Bradi1g68090	1.29612	0.0130484	1.30669	0.0360295	AT2G45560	cytochrome P450, family 76, subfamily C, polypeptide 1	LOC_Os03g14400	cytochrome P450, putative, expressed
	Bradi1g72440	1.2981	0.0470477	1.30824	0.00092583	AT5G20700	Protein of unknown function (DUF581)	LOC_Os03g08520	DUF581 domain containing protein, expressed
	Bradi1g27867	1.30108	0.00355208	1.31342	8.7506e-05	AT2G36870	xyloglucan endotransglucosylase/hydrolase 32	LOC_Os07g29750	glycosyl hydrolases family 16, putative, expressed
	Bradi2g15910	1.30281	0.0406573	1.31337	0.0459068	AT2G32300	uclacyanin 1	LOC_Os05g49580	plastocyanin-like domain containing protein, putative, expressed
	Bradi3g20020	1.30383	0.0039491	1.31157	0.0496793	AT5G20410	monogalactosyldiacylglycerol synthase 2	LOC_Os08g20420	MGD2, putative, expressed
	Bradi4g28950	1.30495	7.40548e-05	1.31587	0.00969791	AT4G39830	Cupredoxin superfamily protein	LOC_Os09g20090	L-ascorbate oxidase precursor, putative, expressed
	Bradi1g09240	1.3051	0.000549075	1.31588	0.0170346	AT4G19390	Uncharacterised protein family (UPF0114)	LOC_Os03g52910	uncharacterized UPF0114 domain containing protein, expressed
	Bradi1g32990	1.30864	5.54903e-05	1.32055	5.48529e-05	AT4G21320	Aldolase-type TIM barrel family protein	LOC_Os06g46900	phosphosulfolactate synthase-related protein, putative, expressed
	Bradi3g57525	1.31604	0.0223233	1.32839	0.00218136	AT3G03270	Adenine nucleotide alpha hydrolases-like superfamily protein	LOC_Os02g53320	universal stress protein domain containing protein, putative, expressed
	Bradi2g53561	1.31656	0.0176553	1.32872	0.0100128	0	0	0	0
	Bradi3g56317	1.31841	0.0222372	1.32995	0.0307549	AT1G68940	Armadillo/beta-catenin-like repeat family protein	LOC_Os02g49520	armadillo/beta-catenin repeat family protein, putative, expressed
	Bradi4g39970	1.31894	0.00708823	1.32747	0.00032915	AT3G03080	Zinc-binding dehydrogenase family protein	LOC_Os12g12590	NADP-dependent oxidoreductase, putative, expressed
	Bradi2g17280	1.32341	0.00363686	1.33413	0.0182822	AT5G57620	myb domain protein 36	LOC_Os05g48010	MYB family transcription factor, putative, expressed
	Bradi1g05180	1.32738	0.00601157	1.33887	0.0116312	AT2G39210	Major facilitator superfamily protein	LOC_Os03g58580	nodulin, putative, expressed
	Bradi1g07890	1.32999	0.000480833	1.3396	0.0229989	AT5G59845	Gibberellin-regulated family protein	LOC_Os03g55290	GASR3 - Gibberellin-regulated GASA/GAST/Snakin family protein precursor, expressed
	Bradi3g40830	1.34691	0.0196381	1.35255	0.0111681	AT3G07390	auxin-responsive family protein	LOC_Os08g41290	AIR12, putative, expressed
	Bradi3g56821	1.35527	0.00101919	1.36383	0.0316402	AT1G70680	Caleosin-related family protein	LOC_Os02g50140	caleosin related protein, putative, expressed
	Bradi1g22690	1.35843	0.00934718	1.367	3.23528e-06	AT1G18670	Protein kinase superfamily protein	LOC_Os07g40550	IBS1, putative, expressed
	Bradi4g44027	1.35924	0.00127611	1.36827	0.000147965	AT5G18280	apyrase 2	LOC_Os11g03290	nucleoside-triphosphatase, putative, expressed
	Bradi2g45920	1.36522	0.0214018	1.37221	0.000855444	AT3G02600	lipid phosphate phosphatase 3	LOC_Os01g47580	lipid phosphatase protein, putative, expressed
	Bradi4g31240	1.37249	0.0382426	1.38313	1.71577e-06	AT1G19180	jasmonate-zim-domain protein 1	LOC_Os09g26780	zinc-finger protein, putative, expressed
	Bradi4g29770	1.38144	0.0212295	1.3925	1.2415e-06	AT4G37980	elicitor-activated gene 3-1	LOC_Os09g23560	dehydrogenase, putative, expressed
	Bradi2g53510	1.38866	0.00376108	1.40013	0.0143579	AT2G40740	WRKY DNA-binding protein 55	LOC_Os01g60600	WRKY108, expressed
	Bradi2g19780	1.38888	0.00133794	1.39794	0.0433286	AT5G05880	UDP-Glycosyltransferase superfamily protein	LOC_Os03g60960	cytokinin-N-glucosyltransferase 1, putative, expressed
	Bradi1g35690	1.39442	0.025976	1.40281	0.019437	AT3G50800	0	LOC_Os06g41940	expressed protein
	Bradi3g34947	1.39447	0.00560613	1.40324	0.0260513	0	0	0	0
	Bradi1g64140	1.39589	0.0287196	1.40324	0.0382885	AT1G48000	myb domain protein 112	LOC_Os03g20090	MYB family transcription factor, putative, expressed
	Bradi1g35730	1.40822	0.0311288	1.41963	0.00250477	AT2G33590	NAD(P)-binding Rossmann-fold superfamily protein	LOC_Os06g41840	reductase, putative, expressed
	Bradi3g51660	1.41159	0.0292515	1.42183	2.08842e-05	AT1G63010	Major Facilitator Superfamily with SPX (SYG1/Pho81/XPR1) domain-containing protein	LOC_Os02g45520	uncharacterized membrane protein, putative, expressed
	Bradi2g09427	1.41535	0.00248885	1.42477	0.00602725	AT3G46530	NB-ARC domain-containing disease resistance protein	LOC_Os11g27430	NB-ARC domain containing protein, expressed
	Bradi3g01170	1.41787	0.00011941	1.42863	8.04726e-05	AT1G21240	wall associated kinase 3	LOC_Os02g02120	OsWAK11 - OsWAK receptor-like protein kinase, expressed
	Bradi2g55620	1.41978	0.0353938	1.43015	0.0191384	AT5G24090	chitinase A	LOC_Os01g64100	glycosyl hydrolase, putative, expressed
	Bradi5g08650	1.42402	0.040848	1.4328	3.28062e-05	AT5G13220	jasmonate-zim-domain protein 10	LOC_Os04g32480	zinc-finger protein, putative, expressed
	Bradi1g43680	1.42866	0.000536882	1.43956	0.00595887	AT1G68850	Peroxidase superfamily protein	LOC_Os06g16350	peroxidase precursor, putative, expressed
	Bradi3g38142	1.43072	0.0363909	1.4392	0.0255862	0	0	0	0
	Bradi3g59530	1.43115	0.0100966	1.44005	0.00257785	AT5G14890	NHL domain-containing protein	LOC_Os02g50940	NHL repeat-containing protein, putative, expressed
	Bradi4g35620	1.4359	0.00011941	1.44118	0.0275781	AT5G51990	C-repeat-binding factor 4	LOC_Os09g35030	dehydration-responsive element-binding protein, putative, expressed
	Bradi3g47627	1.44006	0.000274136	1.44993	0.000863739	AT3G01600	NAC domain containing protein 44	LOC_Os02g38130	no apical meristem protein, putative, expressed
	Bradi2g51120	1.44029	0.00841934	1.45248	3.24079e-07	AT2G20340	Pyridoxal phosphate (PLP)-dependent transferases superfamily protein	LOC_Os01g56380	decarboxylase, putative, expressed
	Bradi1g54990	1.44301	0.0105225	1.45367	2.08782e-06	AT2G39210	Major facilitator superfamily protein	LOC_Os07g09010	nodulin, putative, expressed
	Bradi3g34890	1.4491	0.00606153	1.4589	2.91248e-07	AT1G15520	pleiotropic drug resistance 12	LOC_Os01g42410	pleiotropic drug resistance protein, putative, expressed
	Bradi1g67350	1.45086	0.00163296	1.45877	0.0307634	AT1G21910	Integrase-type DNA-binding superfamily protein	LOC_Os03g15660	AP2 domain containing protein, expressed
	Bradi4g34910	1.45321	0.04847	1.46045	0.0181288	AT5G47920	0	LOC_Os09g33640	expressed protein
	Bradi2g00210	1.45678	0.00376108	1.46642	0.0117974	AT4G18690	0	LOC_Os01g06560	transcription factor HBP-1b, putative, expressed
	Bradi2g15720	1.46285	0.00853022	1.473	0.0128337	AT2G26640	3-ketoacyl-CoA synthase 11	LOC_Os05g49900	3-ketoacyl-CoA synthase, putative, expressed
	Bradi1g72417	1.46954	0.0105113	1.48007	0.00739869	AT1G17260	autoinhibited H(+)-ATPase isoform 10	LOC_Os03g08560	plasma membrane ATPase, putative, expressed
	Bradi3g07980	1.4717	0.0227893	1.47573	1.5901e-06	AT1G19530	0	LOC_Os03g61150	expressed protein
	Bradi1g10580	1.47323	0.0089328	1.48352	0.00571099	AT4G12530	Bifunctional inhibitor/lipid-transfer protein/seed storage 2S albumin superfamily protein	LOC_Os03g50960	LTPL118 - Protease inhibitor/seed storage/LTP family protein precursor, expressed
	Bradi4g13670	1.49075	0.00376108	1.5016	9.90323e-08	AT2G26560	phospholipase A 2A	LOC_Os11g39990	patatin, putative, expressed
	Bradi1g32636	1.50686	0.0105096	1.51255	0.0111696	0	0	0	0
	Bradi4g00770	1.51057	0.000612636	1.5188	0.0093001	AT4G36830	GNS1/SUR4 membrane protein family	LOC_Os12g43890	GNS1/SUR4 membrane family protein, putative, expressed
	Bradi1g22757	1.51213	0.00871127	1.52311	0.00318724	AT4G35160	O-methyltransferase family protein	LOC_Os11g20090	O-methyltransferase, putative, expressed
	Bradi3g10600	1.52393	7.78505e-07	1.53429	4.93089e-06	AT3G47570	Leucine-rich repeat protein kinase family protein	LOC_Os06g38670	receptor-like protein kinase precursor, putative, expressed
	Bradi1g24143	1.52871	0.0371218	1.53199	0.0131286	0	0	0	0
	Bradi3g38140	1.53639	0.0173603	1.54756	7.96422e-08	AT4G34410	redox responsive transcription factor 1	LOC_Os08g36920	AP2 domain containing protein, expressed
	Bradi1g26260	1.54458	0.0409967	1.55613	4.07061e-05	AT1G61930	Protein of unknown function, DUF584	LOC_Os07g33270	DUF584 domain containing protein, putative, expressed
	Bradi3g53070	1.54737	0.0018299	1.55632	0.00565229	AT4G21390	S-locus lectin protein kinase family protein	LOC_Os02g48080	cysteine-rich receptor-like protein kinase 7 precursor, putative, expressed
	Bradi2g20120	1.55433	0.00206809	1.56409	0.00448746	0	0	LOC_Os07g03170	expressed protein
	Bradi1g07420	1.55519	0.0347524	1.56378	0.000586094	AT1G76600	0	LOC_Os07g03120	expressed protein
	Bradi5g16917	1.55985	0.00117112	1.56988	0.00104171	AT1G12260	NAC 007	LOC_Os02g42970	NAC domain containing protein, putative, expressed
	Bradi1g67930	1.57184	0.0060259	1.58191	1.30752e-05	AT2G45600	alpha/beta-Hydrolases superfamily protein	LOC_Os03g14730	gibberellin receptor GID1L2, putative, expressed
	Bradi2g39921	1.58451	0.0173659	1.59461	0.00398662	0	0	0	0
	Bradi1g28320	1.58676	0.0435209	1.59801	0.00410673	AT5G10530	Concanavalin A-like lectin protein kinase family protein	LOC_Os08g02996	receptor-like kinase, putative, expressed
	Bradi3g35610	1.59395	0.000581351	1.60458	1.56314e-07	AT5G10190	Major facilitator superfamily protein	LOC_Os08g31700	UNE2, putative, expressed
	Bradi4g34900	1.59445	0.0127869	1.60379	0.000215399	AT5G47920	0	LOC_Os09g33640	expressed protein
	Bradi3g20818	1.60997	0.0201678	1.61313	0.0277233	0	0	LOC_Os07g36830	OsFBX250 - F-box domain containing protein, expressed
	Bradi4g44440	1.61998	0.0103804	1.62905	0.00173063	0	0	LOC_Os12g02240	expressed protein
	Bradi1g66880	1.62274	0.00714517	1.63054	7.88909e-05	AT1G76500	Predicted AT-hook DNA-binding family protein	LOC_Os03g16350	DNA binding protein, putative, expressed
	Bradi3g35290	1.64787	0.0167499	1.65482	0.00765946	0	0	LOC_Os08g31090	expressed protein
	Bradi4g39255	1.6673	0.0018027	1.68035	1.39078e-05	AT3G57062	0	LOC_Os12g16660	hypothetical protein
	Bradi5g09020	1.68236	0.0018299	1.69158	0.000298697	AT1G08250	arogenate dehydratase 6	LOC_Os04g33390	prephenate dehydratase domain containing protein, expressed
	Bradi3g20850	1.70663	0.0201678	1.71218	0.0277585	AT1G01120	3-ketoacyl-CoA synthase 1	LOC_Os03g14170	3-ketoacyl-CoA synthase, putative, expressed
	Bradi5g03280	1.70962	0.0260664	1.71634	0.00152331	AT3G47200	Plant protein of unknown function (DUF247)	LOC_Os08g02820	plant protein of unknown function domain containing protein, expressed
	Bradi2g50480	1.72116	0.00123793	1.72892	0.00398662	AT5G04200	metacaspase 9	LOC_Os11g04010	ICE-like protease p20 domain containing protein, putative, expressed
	Bradi3g35700	1.72151	0.00673037	1.72973	1.3907e-09	AT5G60710	Zinc finger (C3HC4-type RING finger) family protein	LOC_Os03g28990	zinc finger family protein, putative, expressed
	Bradi5g12452	1.72583	0.00154603	1.73638	8.59389e-05	AT1G14880	PLANT CADMIUM RESISTANCE 1	LOC_Os04g38790	expressed protein
	Bradi2g22205	1.74172	0.0215256	1.7463	0.0383248	AT3G08710	thioredoxin H-type 9	LOC_Os05g40190	thioredoxin, putative, expressed
	Bradi3g10597	1.75133	1.92716e-05	1.76132	0.00054589	0	0	0	0
	Bradi3g35840	1.75446	0.0107463	1.76157	0.00280667	AT1G12740	cytochrome P450, family 87, subfamily A, polypeptide 2	LOC_Os03g45619	cytochrome P450, putative, expressed
	Bradi3g34617	1.7691	0.000331194	1.77609	0.0139935	0	0	LOC_Os10g03490	expressed protein
	Bradi1g28245	1.77911	0.0179792	1.78365	0.0134685	AT3G09510	Ribonuclease H-like superfamily protein	LOC_Os06g31260	hypothetical protein
	Bradi5g20910	1.78653	0.000795413	1.79545	0.000230129	AT4G29905	0	LOC_Os04g51680	expressed protein
	Bradi3g35711	1.79231	0.0304662	1.79519	0.0155306	0	0	LOC_Os03g28980	WD40-like Beta Propeller Repeat family protein, expressed
	Bradi1g24960	1.80014	0.00196808	1.81116	4.268e-11	AT4G05120	Major facilitator superfamily protein	LOC_Os07g37100	nucleoside transporter, putative, expressed
	Bradi1g54139	1.8023	0.00403862	1.80872	0.00670074	AT5G03610	GDSL-like Lipase/Acylhydrolase superfamily protein	LOC_Os04g55660	GDSL-like lipase/acylhydrolase, putative, expressed
	Bradi2g60980	1.80687	0.00182183	1.81521	0.00148807	AT5G12340	0	LOC_Os01g72360	expressed protein
	Bradi2g58520	1.81322	0.000563179	1.82051	0.00250987	AT5G55410	Bifunctional inhibitor/lipid-transfer protein/seed storage 2S albumin superfamily protein	LOC_Os01g68580	LTPL38 - Protease inhibitor/seed storage/LTP family protein precursor, expressed
	Bradi2g22241	1.83377	0.000843406	1.84377	9.81193e-07	AT2G40750	WRKY DNA-binding protein 54	LOC_Os05g40060	WRKY48, expressed
	Bradi3g44080	1.84186	0.0153871	1.84339	0.0273474	AT3G48660	Protein of unknown function (DUF 3339)	LOC_Os02g30550	expressed protein
	Bradi5g06390	1.84522	0.00290608	1.85338	1.43233e-11	AT5G48570	FKBP-type peptidyl-prolyl cis-trans isomerase family protein	LOC_Os04g28420	peptidyl-prolyl isomerase, putative, expressed
	Bradi2g36790	1.84701	0.00403862	1.85813	1.43385e-06	AT1G48330	0	LOC_Os05g04680	expressed protein
	Bradi4g29326	1.86752	0.0119833	1.87193	0.0159448	AT3G05800	AtBS1(activation-tagged BRI1 suppressor 1)-interacting factor 1	LOC_Os08g31950	expressed protein
	Bradi4g19187	1.87026	0.00117112	1.87787	0.000382555	AT3G48520	cytochrome P450, family 94, subfamily B, polypeptide 3	LOC_Os11g29290	cytochrome P450, putative, expressed
	Bradi3g09740	1.87412	0.000105204	1.88443	7.31099e-12	AT2G46240	BCL-2-associated athanogene 6	LOC_Os02g15930	expressed protein
	Bradi5g16970	1.87855	0.0101175	1.88382	7.05176e-10	AT1G62740	stress-inducible protein, putative	LOC_Os02g43020	heat shock protein STI, putative, expressed
	Bradi1g68310	1.88301	0.00209986	1.89379	3.34188e-11	AT4G38650	Glycosyl hydrolase family 10 protein	LOC_Os03g14010	glycosyl hydrolase family 10 protein, putative, expressed
	Bradi1g23030	1.91894	0.000536882	1.92818	4.89556e-07	0	0	LOC_Os07g39860	expressed protein
	Bradi2g25280	1.94125	0.0486007	1.93944	0.00671487	AT2G19130	S-locus lectin protein kinase family protein	LOC_Os01g66640	S-domain receptor-like protein kinase, putative, expressed
	Bradi4g20220	1.94694	0.00467359	1.95414	0.000154312	AT2G31690	alpha/beta-Hydrolases superfamily protein	LOC_Os11g19340	lipase, putative, expressed
	Bradi2g25220	1.9523	0.0454581	1.94751	0.0246724	0	0	0	0
	Bradi4g01042	1.95804	0.000263065	1.95629	0.0100128	0	0	0	0
	Bradi1g22330	1.96226	0.000536882	1.953	0.0263839	AT5G09520	hydroxyproline-rich glycoprotein family protein	LOC_Os07g40870	igA FC receptor precursor, putative, expressed
	Bradi1g76046	1.9809	0.00934718	1.98682	0.00283183	0	0	0	0
	Bradi2g59115	1.98364	0.00182183	1.99034	0.000188863	0	0	LOC_Os01g69840	expressed protein
	Bradi3g30610	1.99126	0.0244032	1.98559	0.0244418	AT4G36210	Protein of unknown function (DUF726)	LOC_Os10g36830	transmembrane and coiled-coil domain-containing protein 4, putative, expressed
	Bradi1g72600	1.99515	0.00959308	2.00049	5.25364e-07	AT1G19180	jasmonate-zim-domain protein 1	LOC_Os03g08320	ZIM domain containing protein, putative, expressed
	Bradi4g02470	1.99816	0.00403862	1.99382	0.0182179	0	0	0	0
	Bradi3g06197	2.00311	0.0123295	2.01367	0.000166517	AT2G12400	0	LOC_Os02g09080	expressed protein
	Bradi1g09950	2.03458	0.00206939	2.04307	1.58065e-06	AT1G17870	ethylene-dependent gravitropism-deficient and yellow-green-like 3	LOC_Os03g51920	peptidase, M50 family, putative, expressed
	Bradi3g18607	2.06174	0.0225892	2.05869	0.00920959	AT5G57560	Xyloglucan endotransglucosylase/hydrolase family protein	LOC_Os08g13980	glycosyl hydrolases family 16, putative, expressed
	Bradi3g47110	2.0662	0.0018027	2.0752	2.4002e-06	AT2G37040	PHE ammonia lyase 1	LOC_Os02g41680	phenylalanine ammonia-lyase, putative, expressed
	Bradi2g58560	2.06966	0.0436913	2.06411	0.0106918	AT2G43070	SIGNAL PEPTIDE PEPTIDASE-LIKE 3	LOC_Os01g68620	signal peptide peptidase-like 2B, putative, expressed
	Bradi5g19136	2.07256	0.00711783	2.07473	0.00136252	0	0	0	0
	Bradi1g66860	2.09394	0.00661729	2.09953	0.00012652	AT3G23160	Protein of unknown function (DUF668)	LOC_Os03g16390	avr9/Cf-9 rapidly elicited protein, putative, expressed
	Bradi2g00156	2.09828	0.00284853	2.10398	0.000399049	0	0	LOC_Os01g06590	zinc finger, C3HC4 type domain containing protein, expressed
	Bradi3g31800	2.10953	0.00722957	2.10627	0.000304244	AT1G10370	Glutathione S-transferase family protein	LOC_Os10g38160	glutathione S-transferase, putative, expressed
	Bradi3g53820	2.11184	0.000480833	2.12685	3.75342e-07	AT5G57780	0	LOC_Os06g44320	expressed protein
	Bradi1g03500	2.1159	0.00290608	2.1215	5.37343e-05	AT3G53960	Major facilitator superfamily protein	LOC_Os03g60850	peptide transporter PTR2, putative, expressed
	Bradi1g01180	2.12739	0.00902483	2.12241	0.0109656	AT1G74310	heat shock protein 101	LOC_Os02g33420	ATPase, AAA family protein, expressed
	Bradi4g38610	2.1383	3.1426e-05	2.15224	1.52814e-11	AT1G19670	chlorophyllase 1	LOC_Os10g28370	chlorophyllase-2, chloroplast precursor, putative, expressed
	Bradi2g12490	2.16953	0.0267596	2.15962	0.0192841	AT2G47270	sequence-specific DNA binding transcription factors;transcription regulators	LOC_Os05g06520	helix-loop-helix DNA-binding domain containing protein, expressed
	Bradi2g19070	2.17682	0.00117112	2.16363	0.00980747	AT5G41570	WRKY DNA-binding protein 24	LOC_Os01g53260	WRKY23, expressed
	Bradi1g03977	2.17765	0.000493342	2.17846	0.00077066	0	0	0	0
	Bradi1g69700	2.17836	0.000629125	2.18693	1.3316e-15	AT2G32120	heat-shock protein 70T-2	LOC_Os03g11910	DnaK family protein, putative, expressed
	Bradi4g36820	2.21406	4.80496e-05	2.22153	8.7206e-06	AT5G48930	hydroxycinnamoyl-CoA shikimate/quinate hydroxycinnamoyl transferase	LOC_Os09g37180	transferase family protein, putative, expressed
	Bradi1g39570	2.2999	0.0276518	2.29145	0.0100684	0	0	LOC_Os11g19350	retrotransposon protein, putative, unclassified, expressed
	Bradi1g17930	2.32001	0.0294508	2.32912	2.43956e-06	AT1G02700	0	LOC_Os07g47840	expressed protein
	Bradi4g21070	2.3334	0.0102553	2.32521	5.89054e-05	AT4G10250	HSP20-like chaperones superfamily protein	LOC_Os11g13980	hsp20/alpha crystallin family protein, putative, expressed
	Bradi2g08717	2.35028	0.00182183	2.35101	0.000267683	AT1G72060	serine-type endopeptidase inhibitors	LOC_Os03g52390	PIII1 - Proteinase inhibitor II family protein precursor, expressed
	Bradi2g17187	2.36232	0.0068875	2.35906	6.78566e-05	AT4G10200	TTF-type zinc finger protein with HAT dimerisation domain	LOC_Os09g12410	hAT dimerisation domain-containing protein, putative, expressed
	Bradi1g29446	2.3711	0.00477029	2.36046	0.00475304	AT1G50180	NB-ARC domain-containing disease resistance protein	LOC_Os11g41540	disease resistance RPP8-like protein 3, putative, expressed
	Bradi2g49660	2.3739	0.0244661	2.37878	1.78817e-18	AT1G74310	heat shock protein 101	LOC_Os05g44340	heat shock protein 101, putative, expressed
	Bradi5g19142	2.38094	0.0259108	2.3729	0.00527524	AT4G23493	0	0	0
	Bradi1g72811	2.40516	0.0258495	2.40813	0.0020949	0	0	LOC_Os01g73670	expressed protein
	Bradi2g61030	2.42129	0.00117112	2.42081	3.86735e-06	AT5G12340	0	LOC_Os01g72360	expressed protein
	Bradi2g30552	2.43789	0.00412083	2.43817	1.32393e-06	0	0	0	0
	Bradi2g02080	2.44861	0.000227726	2.46037	1.71757e-15	0	0	LOC_Os01g03980	expressed protein
	Bradi2g32792	2.4786	0.0390816	2.44373	0.0284907	AT1G08000	GATA transcription factor 10	LOC_Os05g44400	GATA zinc finger domain containing protein, expressed
	Bradi4g04965	2.49237	5.54903e-05	2.4993	8.95772e-10	AT1G70080	Terpenoid cyclases/Protein prenyltransferases superfamily protein	LOC_Os04g27340	terpene synthase, putative, expressed
	Bradi1g34850	2.49713	0.0334769	2.49369	6.01292e-07	AT5G17540	HXXXD-type acyl-transferase family protein	LOC_Os06g49660	transferase family protein, putative, expressed
	Bradi4g13693	2.50458	0.0428632	2.4728	0.0254062	AT2G15530	RING/U-box superfamily protein	0	0
	Bradi2g35750	2.51681	0.0317554	2.49936	0.0046939	AT3G50120	Plant protein of unknown function (DUF247)	LOC_Os05g10900	plant protein of unknown function domain containing protein, expressed
	Bradi3g54047	2.52978	0.0381719	2.50542	0.0194371	0	0	LOC_Os07g31710	expressed protein
	Bradi2g51123	2.53592	7.40548e-05	2.54059	1.10384e-06	0	0	0	0
	Bradi2g16718	2.54321	0.049615	2.54083	1.71404e-05	0	0	LOC_Os05g48730	expressed protein
	Bradi3g23220	2.58999	0.0277272	2.54768	0.0310203	AT1G19180	jasmonate-zim-domain protein 1	LOC_Os03g08320	ZIM domain containing protein, putative, expressed
	Bradi2g17795	2.62711	0.00290608	2.63	1.51436e-08	0	0	0	0
	Bradi1g23660	2.65165	0.000629125	2.65714	3.76264e-10	AT2G44260	Plant protein of unknown function (DUF946)	LOC_Os07g38840	expressed protein
	Bradi1g39190	2.66262	0.0060259	2.64318	0.00460608	AT5G05340	Peroxidase superfamily protein	LOC_Os06g32960	peroxidase precursor, putative, expressed
	Bradi1g31605	2.66866	0.0488737	2.64381	0.00136329	0	0	0	0
	Bradi2g21051	2.67252	0.0258002	2.62833	0.023239	0	0	0	0
	Bradi2g51190	2.67584	0.0271052	2.65991	0.00883834	AT3G19430	late embryogenesis abundant protein-related / LEA protein-related	LOC_Os01g73730	RCLEA5 - Root cap and Late embryogenesis related family protein precursor, expressed
	Bradi1g53850	2.67589	0.0279995	2.67629	5.98938e-15	AT1G53540	HSP20-like chaperones superfamily protein	LOC_Os03g15960	hsp20/alpha crystallin family protein, putative, expressed
	Bradi1g72595	2.69413	0.000843406	2.68861	1.42818e-05	0	0	0	0
	Bradi1g59370	2.69997	0.00123793	2.67578	0.00454802	AT4G19090	Protein of unknown function (DUF594)	LOC_Os07g17050	retrotransposon protein, putative, unclassified, expressed
	Bradi2g54222	2.74321	0.0116494	2.73621	3.6749e-08	0	0	LOC_Os01g61840	hypothetical protein
	Bradi2g17064	2.75239	0.0244661	2.73031	0.0033292	0	0	0	0
	Bradi1g45160	2.76488	0.00239885	2.76344	3.41864e-09	AT5G15250	FTSH protease 6	LOC_Os06g12370	OsFtsH6 FtsH protease, homologue of AtFtsH6, expressed
	Bradi5g03258	2.8085	0.00529999	2.77649	0.0068188	0	0	0	0
	Bradi3g59420	2.82837	0.00403862	2.7964	0.00443256	AT1G18790	RWP-RK domain-containing protein	LOC_Os02g51090	RWP-RK domain-containing protein, putative, expressed
	Bradi3g21150	2.83042	0.0350094	2.81075	4.13577e-07	AT1G19715	Mannose-binding lectin superfamily protein	LOC_Os12g14440	Jacalin-like lectin domain containing protein, putative, expressed
	Bradi1g20960	2.88676	0.00841934	2.87533	5.68022e-06	AT5G42510	Disease resistance-responsive (dirigent-like protein) family protein	LOC_Os07g42520	dirigent, putative, expressed
	Bradi1g77590	2.91938	0.0349054	2.87348	0.00104171	AT1G13570	F-box/RNI-like superfamily protein	LOC_Os07g06900	OsFBLD3 - F-box, LRR and FBD domain containing protein, expressed
	Bradi4g32583	2.94129	0.0453769	2.89646	0.000230799	0	0	0	0
	Bradi1g14800	2.96838	0.0468083	2.89848	0.0121212	0	0	0	0
	Bradi1g68985	2.99864	0.00016875	2.99091	6.57455e-06	AT1G69770	chromomethylase 3	LOC_Os03g12570	expressed protein
	Bradi1g04580	3.01418	0.000227726	3.00756	5.71927e-07	AT5G19040	isopentenyltransferase 5	LOC_Os03g59570	IPP transferase, putative, expressed
	Bradi4g39960	3.04896	0.0246684	3.03092	2.75628e-06	AT3G03080	Zinc-binding dehydrogenase family protein	LOC_Os12g12580	NADP-dependent oxidoreductase, putative, expressed
	Bradi3g47120	3.08353	1.92716e-05	3.08048	1.32393e-06	AT2G37040	PHE ammonia lyase 1	LOC_Os02g41680	phenylalanine ammonia-lyase, putative, expressed
	Bradi3g40666	3.14788	0.0365336	3.08276	0.00320535	0	0	0	0
	Bradi5g03180	3.15421	0.000612636	3.13784	3.79066e-07	AT1G21270	wall-associated kinase 2	LOC_Os10g07556	wall-associated receptor kinase-like 22 precursor, putative, expressed
	Bradi3g17610	3.19018	0.0349054	3.14026	0.000355649	0	0	0	0
	Bradi2g38220	3.20363	0.00722957	3.18331	1.26514e-07	AT5G05600	2-oxoglutarate (2OG) and Fe(II)-dependent oxygenase superfamily protein	LOC_Os05g03640	flavonol synthase/flavanone 3-hydroxylase, putative, expressed
	Bradi3g19670	3.52969	0.00117112	3.50458	6.48084e-08	AT1G15950	cinnamoyl coa reductase 1	LOC_Os08g17500	cinnamoyl-CoA reductase, putative, expressed
	Bradi1g11630	3.67543	0.00067442	3.67532	2.23045e-23	AT1G03140	splicing factor Prp18 family protein	LOC_Os03g49430	pre-mRNA-splicing factor, putative, expressed
	Bradi3g60280	3.69364	2.40457e-05	3.69678	9.14977e-12	AT4G03500	Ankyrin repeat family protein	LOC_Os09g15370	expressed protein
	Bradi1g20765	3.70648	0.00376108	3.62178	0.000586094	0	0	0	0
	Bradi2g34600	3.79056	0.0309021	3.73119	4.06805e-09	AT2G40200	basic helix-loop-helix (bHLH) DNA-binding superfamily protein	LOC_Os01g06640	basic helix-loop-helix, putative, expressed
	Bradi3g35027	5.10201	2.50414e-05	4.99332	8.95772e-10	AT5G23960	terpene synthase 21	LOC_Os03g24640	terpene synthase, putative, expressed
	Bradi1g30032	6.08724	0.000341681	5.82085	6.21153e-09	AT1G71250	GDSL-like Lipase/Acylhydrolase superfamily protein	LOC_Os06g50940	GDSL-like lipase/acylhydrolase, putative, expressed

## Sheet: Supplemental Table S4
Supplemental Table S4.List of Gaz8 DEGs organized based on organ type (shoot and root). Up-regulated DEGs are highlighted in red, down-regulated DEGs are in green. padj refers to the p value after Bonferroni correction, using DEseq package. Q-value from EdgeR analysis are the p-values after taking into account the FDR.
		DEseq		EdgeR		Annotation
	Brachy ID	Log2FC	padj	Log2FC	q	Best-hit Arabidopsis Ortholog	Arabidopsis Annotation	Best-hit Rice Ortholog	Rice Annotation
Root
	Bradi2g13196	-4.72272	0.0209061	-4.72623	7.3523e-158	0	0	0	0
	Bradi5g17760	-3.85496	8.73881e-07	-3.84664	3.57535e-17	AT1G65680	expansin B2	LOC_Os05g15690	expansin precursor, putative, expressed
	Bradi4g14620	-2.28013	1.16229e-07	-2.27875	3.01269e-06	AT1G09310	Protein of unknown function, DUF538	LOC_Os11g38210	DUF538 domain containing protein, putative, expressed
	Bradi2g37010	-1.70997	0.0405312	-1.71005	1.63286e-14	AT1G05260	Peroxidase superfamily protein	LOC_Os05g04490	peroxidase precursor, putative, expressed
	Bradi5g17490	-1.59591	0.0070638	-1.59515	0.000959927	AT5G47230	ethylene responsive element binding factor 5	LOC_Os04g46250	AP2 domain containing protein, expressed
	Bradi1g57540	-1.58695	1.12245e-07	-1.58764	9.44836e-07	AT4G33720	CAP (Cysteine-rich secretory proteins, Antigen 5, and Pathogenesis-related 1 protein) superfamily protein	LOC_Os01g28500	SCP-like extracellular protein, expressed
	Bradi1g47583	-1.56164	0.000393021	-1.55922	0.00479824	0	0	0	0
	Bradi1g12860	-1.55738	1.02014e-09	-1.55748	2.03721e-05	AT1G31260	zinc transporter 10 precursor	LOC_Os03g46470	metal cation transporter, putative, expressed
	Bradi3g09990	-1.55181	6.22571e-08	-1.55327	0.000768969	AT1G20190	expansin 11	LOC_Os02g16850	expansin precursor, putative, expressed
	Bradi3g13940	-1.42606	3.73222e-05	-1.42537	0.013882	AT1G54520	0	LOC_Os08g02560	DUF1517 domain containing protein, putative, expressed
	Bradi1g37420	-1.38772	4.76675e-08	-1.38859	9.70971e-05	AT2G19590	ACC oxidase 1	LOC_Os06g37590	1-aminocyclopropane-1-carboxylate oxidase protein, putative, expressed
	Bradi4g37220	-1.38323	1.03919e-07	-1.38512	0.000393957	AT4G21390	S-locus lectin protein kinase family protein	LOC_Os09g37834	serine/threonine-protein kinase receptor precursor, putative, expressed
	Bradi3g58650	-1.36189	0.000153098	-1.36394	0.000151871	AT4G08950	Phosphate-responsive 1 family protein	LOC_Os02g51970	phosphate-induced protein 1 conserved region domain containing protein, expressed
	Bradi4g10387	-1.35922	0.00781493	-1.36207	0.000823863	AT4G23180	cysteine-rich RLK (RECEPTOR-like protein kinase) 10	LOC_Os11g11890	protein kinase domain containing protein, expressed
	Bradi3g08815	-1.35458	5.59226e-05	-1.35351	0.0172339	AT1G53130	Stigma-specific Stig1 family protein	LOC_Os05g18940	STIGL3 - Stigma-specific Stig1 family protein precursor, putative, expressed
	Bradi3g51890	-1.34755	0.0100859	-1.34858	0.00467884	AT2G29120	glutamate receptor 2.7	LOC_Os02g54640	glutamate receptor, putative, expressed
	Bradi3g42130	-1.34013	0.0257172	-1.33963	0.0180109	AT5G62020	heat shock transcription factor B2A	LOC_Os08g43334	HSF-type DNA-binding domain containing protein, expressed
	Bradi2g11970	-1.28735	6.91072e-06	-1.2893	0.0026249	AT2G24580	FAD-dependent oxidoreductase family protein	LOC_Os01g21380	FAD dependent oxidoreductase domain containing protein, expressed
	Bradi2g01910	-1.28114	1.18789e-10	-1.2825	3.98296e-06	0	0	LOC_Os01g03680	BBTI8 - Bowman-Birk type bran trypsin inhibitor precursor, expressed
	Bradi4g42570	-1.27246	2.24577e-06	-1.27408	2.88034e-07	AT3G19430	late embryogenesis abundant protein-related / LEA protein-related	LOC_Os11g05360	RCLEA9 - Root cap and Late embryogenesis related family protein precursor, putative, expressed
	Bradi5g12920	-1.26378	0.000130069	-1.26613	0.00119901	AT3G07600	Heavy metal transport/detoxification superfamily protein	LOC_Os04g39320	expressed protein
	Bradi5g23290	-1.26207	4.95699e-06	-1.26401	0.00362762	AT4G21380	receptor kinase 3	LOC_Os04g54140	receptor-like kinase, putative, expressed
	Bradi3g58640	-1.21911	0.00172702	-1.22094	7.64087e-06	AT4G08950	Phosphate-responsive 1 family protein	LOC_Os02g52000	phosphate-induced protein 1 conserved region domain containing protein, expressed
	Bradi3g41620	-1.21334	0.00693115	-1.21639	4.81083e-05	AT5G61820	0	LOC_Os08g42590	mtN19, putative, expressed
	Bradi4g10390	-1.1961	0.00139973	-1.1985	5.24736e-06	AT1G11300	protein serine/threonine kinases;protein kinases;ATP binding;sugar binding;kinases;carbohydrate binding	LOC_Os09g37840	carbohydrate binding protein, putative, expressed
	Bradi2g05580	-1.15872	2.67184e-07	-1.16167	0.00308908	AT1G75450	cytokinin oxidase 5	LOC_Os01g09260	cytokinin dehydrogenase precursor, putative, expressed
	Bradi4g08950	-1.15584	0.0169368	-1.15613	0.0365298	AT3G45070	P-loop containing nucleoside triphosphate hydrolases superfamily protein	LOC_Os09g08190	sulfotransferase domain containing protein, expressed
	Bradi1g30070	-1.14062	0.00531178	-1.14144	0.00144828	AT1G76240	Arabidopsis protein of unknown function (DUF241)	LOC_Os06g50980	expressed protein
	Bradi3g49840	-1.12918	0.0153105	-1.13121	0.019915	AT5G53750	CBS domain-containing protein	LOC_Os02g42640	CBS domain-containing protein, putative, expressed
	Bradi2g10320	-1.12129	6.13703e-15	-1.12349	2.04492e-14	AT5G56320	expansin A14	LOC_Os01g16770	expansin precursor, putative, expressed
	Bradi1g56790	-1.11287	3.49981e-05	-1.11524	1.8136e-08	AT4G13180	NAD(P)-binding Rossmann-fold superfamily protein	LOC_Os07g07440	versicolorin reductase, putative, expressed
	Bradi1g28726	-1.06391	0.0284825	-1.06537	0.000797193	AT1G10470	response regulator 4	LOC_Os07g26720	OsRR7 type-A response regulator, expressed
	Bradi1g74740	-1.06073	0.000485113	-1.06131	0.0257456	AT1G20190	expansin 11	LOC_Os03g06020	expansin precursor, putative, expressed
	Bradi2g37020	-1.05578	0.00247029	-1.0589	0.00969434	AT4G36430	Peroxidase superfamily protein	LOC_Os05g04490	peroxidase precursor, putative, expressed
	Bradi2g06130	-1.04636	0.00104661	-1.04856	0.00914222	AT4G01070	UDP-Glycosyltransferase superfamily protein	LOC_Os04g47720	cis-zeatin O-glucosyltransferase, putative, expressed
	Bradi1g46870	-1.04581	0.042879	-1.04838	0.0101864	AT2G46950	cytochrome P450, family 709, subfamily B, polypeptide 2	LOC_Os06g09210	cytochrome P450 72A1, putative, expressed
	Bradi2g01927	-1.04023	0.0295827	-1.04182	0.0450288	0	0	LOC_Os01g03680	BBTI8 - Bowman-Birk type bran trypsin inhibitor precursor, expressed
	Bradi1g08891	-1.03929	6.03513e-05	-1.04102	7.11193e-08	AT2G26150	heat shock transcription factor A2	LOC_Os03g53340	HSF-type DNA-binding domain containing protein, expressed
	Bradi3g53681	-1.03382	2.27202e-09	-1.03529	1.12752e-07	AT4G31470	CAP (Cysteine-rich secretory proteins, Antigen 5, and Pathogenesis-related 1 protein) superfamily protein	LOC_Os02g54570	SCP-like extracellular protein, expressed
	Bradi1g71530	-1.01889	0.0088301	-1.02033	4.15657e-05	AT2G13810	AGD2-like defense response protein 1	LOC_Os03g09910	aminotransferase, classes I and II, domain containing protein, expressed
	Bradi2g50360	-1.01328	0.00982762	-1.0159	0.0181936	AT1G06330	Heavy metal transport/detoxification superfamily protein	LOC_Os01g55320	heavy metal-associated domain containing protein, expressed
	Bradi2g25220	-1.01119	0.0209403	-1.01284	0.0213404	0	0	0	0
	Bradi3g14111	-0.995637	0.00643839	-0.996286	0.0458848	0	0	0	0
	Bradi3g19500	-0.989666	9.32139e-13	-0.99161	6.04517e-08	AT1G20190	expansin 11	LOC_Os02g16850	expansin precursor, putative, expressed
	Bradi4g39994	-0.988874	2.43217e-07	-0.989857	0.0097241	AT3G03080	Zinc-binding dehydrogenase family protein	LOC_Os12g12470	NADP-dependent oxidoreductase, putative, expressed
	Bradi1g06730	-0.986828	0.00309835	-0.988694	0.0255029	AT3G26330	cytochrome P450, family 71, subfamily B, polypeptide 37	LOC_Os01g72740	cytochrome P450, putative, expressed
	Bradi2g49090	-0.978237	0.000497682	-0.980039	0.00483002	AT3G16520	UDP-glucosyl transferase 88A1	LOC_Os01g53430	anthocyanidin 5,3-O-glucosyltransferase, putative, expressed
	Bradi1g18010	-0.972544	3.89669e-05	-0.97527	7.11193e-08	AT3G05560	Ribosomal L22e protein family	LOC_Os07g47710	60S ribosomal protein L22-2, putative, expressed
	Bradi2g54603	-0.962305	0.0197423	-0.962891	0.0335669	0	0	LOC_Os01g62360	expressed protein
	Bradi4g04190	-0.959539	0.00421146	-0.961494	6.24576e-06	0	0	LOC_Os12g38140	expressed protein
	Bradi2g34520	-0.939064	0.000635275	-0.940427	0.0468322	AT2G30340	LOB domain-containing protein 13	LOC_Os05g07270	DUF260 domain containing protein, putative, expressed
	Bradi3g31787	-0.938004	0.0137843	-0.940761	0.00762805	AT1G10360	glutathione S-transferase TAU 18	LOC_Os10g38590	glutathione S-transferase, N-terminal domain containing protein, expressed
	Bradi3g22032	-0.933302	0.00724998	-0.934689	0.000104927	AT1G13245	ROTUNDIFOLIA like 17	0	0
	Bradi4g34330	-0.920923	0.0124833	-0.923676	2.98129e-05	AT3G07390	auxin-responsive family protein	LOC_Os08g41290	AIR12, putative, expressed
	Bradi2g44200	-0.907635	0.0372507	-0.910627	0.00164508	AT3G14690	cytochrome P450, family 72, subfamily A, polypeptide 15	LOC_Os01g43750	cytochrome P450 72A1, putative, expressed
	Bradi2g48680	-0.905465	7.24098e-11	-0.906732	0.00030778	AT1G28290	arabinogalactan protein 31	LOC_Os01g52660	POEI51 - Pollen Ole e I allergen and extensin family protein precursor, expressed
	Bradi2g23004	-0.901609	7.82376e-09	-0.90329	0.00264333	AT3G53730	Histone superfamily protein	LOC_Os05g38740	Core histone H2A/H2B/H3/H4 domain containing protein, putative, expressed
	Bradi2g15450	-0.899019	1.21066e-05	-0.899397	0.0285318	AT5G57500	Galactosyltransferase family protein	LOC_Os02g54390	hypro1, putative, expressed
	Bradi5g18040	-0.898676	0.00071748	-0.901515	0.0273511	AT2G15490	UDP-glycosyltransferase 73B4	LOC_Os04g46980	cis-zeatin O-glucosyltransferase, putative, expressed
	Bradi1g12090	-0.890684	0.0053516	-0.892729	0.000262354	AT1G12060	BCL-2-associated athanogene 5	LOC_Os11g31060	IQ calmodulin-binding and BAG domain containing protein, putative, expressed
	Bradi1g74770	-0.873507	2.5567e-05	-0.876167	4.38066e-07	AT4G38540	FAD/NAD(P)-binding oxidoreductase family protein	LOC_Os03g05910	expressed protein
	Bradi3g28020	-0.867594	1.74099e-07	-0.868643	0.0178533	AT2G20370	Exostosin family protein	LOC_Os03g05060	exostosin family domain containing protein, expressed
	Bradi4g09720	-0.867558	1.09029e-07	-0.869478	1.61963e-06	AT4G12020	protein kinase family protein	LOC_Os04g09390	HEV3 - Hevein family protein precursor, expressed
	Bradi4g27680	-0.866563	0.00926629	-0.867578	1.81811e-05	AT1G71695	Peroxidase superfamily protein	LOC_Os01g73220	peroxidase precursor, putative, expressed
	Bradi1g74750	-0.865299	2.78724e-08	-0.866841	4.15657e-05	AT1G20190	expansin 11	LOC_Os03g06000	expansin precursor, putative, expressed
	Bradi5g24650	-0.864718	1.59518e-08	-0.86654	0.0055733	AT2G18980	Peroxidase superfamily protein	LOC_Os04g56180	peroxidase precursor, putative, expressed
	Bradi2g31760	-0.861675	2.86903e-05	-0.863889	0.000286472	AT4G01630	expansin A17	LOC_Os05g19600	expansin precursor, putative, expressed
	Bradi1g43510	-0.860597	2.4846e-05	-0.862305	0.0190535	AT5G55830	Concanavalin A-like lectin protein kinase family protein	LOC_Os06g17490	expressed protein
	Bradi3g09960	-0.843557	1.10835e-06	-0.845688	2.59445e-05	AT1G20190	expansin 11	LOC_Os02g16800	expansin precursor, putative, expressed
	Bradi2g01920	-0.841227	4.00615e-06	-0.842798	8.32223e-08	0	0	LOC_Os01g03680	BBTI8 - Bowman-Birk type bran trypsin inhibitor precursor, expressed
	Bradi3g09130	-0.839339	8.27984e-08	-0.840556	0.00969434	AT5G05340	Peroxidase superfamily protein	LOC_Os02g14460	peroxidase precursor, putative, expressed
	Bradi3g19087	-0.830115	1.43294e-10	-0.831924	2.54372e-07	AT4G31590	Cellulose-synthase-like C5	LOC_Os08g15420	CSLC3 - cellulose synthase-like family C, expressed
	Bradi2g58650	-0.829425	0.000188897	-0.830844	5.84179e-06	0	0	LOC_Os01g68740	keratin, type I cytoskeletal 9, putative, expressed
	Bradi3g09940	-0.815315	5.16539e-06	-0.81718	0.00559856	AT1G20190	expansin 11	LOC_Os02g16800	expansin precursor, putative, expressed
	Bradi3g31777	-0.814282	0.0177319	-0.817308	7.97273e-06	AT1G10360	glutathione S-transferase TAU 18	LOC_Os10g38160	glutathione S-transferase, putative, expressed
	Bradi4g05360	-0.813556	3.09635e-05	-0.815915	0.00678449	AT4G25800	Calmodulin-binding protein	LOC_Os12g36110	calmodulin binding protein, putative, expressed
	Bradi4g44797	-0.810649	0.000224289	-0.812716	0.0136828	AT3G56100	meristematic receptor-like kinase	LOC_Os11g01620	inactive receptor kinase At2g26730 precursor, putative, expressed
	Bradi4g05027	-0.803164	2.86903e-05	-0.805457	0.000644586	AT1G02730	cellulose synthase-like D5	LOC_Os12g36890	CSLD4 - cellulose synthase-like family D, expressed
	Bradi1g59537	-0.797487	0.00229952	-0.798772	0.047098	AT4G11290	Peroxidase superfamily protein	LOC_Os07g01400	peroxidase precursor, putative, expressed
	Bradi1g46037	-0.784302	2.87785e-05	-0.786237	0.0176453	AT2G03220	fucosyltransferase 1	LOC_Os06g10910	xyloglucan fucosyltransferase, putative, expressed
	Bradi5g14470	-0.781811	4.01071e-05	-0.783906	7.64134e-05	AT5G11420	Protein of unknown function, DUF642	LOC_Os04g41759	expressed protein
	Bradi3g49780	-0.780357	2.24577e-06	-0.782145	0.0257456	AT1G65710	0	LOC_Os02g42560	expressed protein
	Bradi5g19000	-0.779737	4.29572e-09	-0.781839	0.000474067	AT2G18050	histone H1-3	LOC_Os04g18090	histone H1, putative, expressed
	Bradi1g20910	-0.77945	1.12245e-07	-0.780813	2.93864e-06	AT5G49040	Disease resistance-responsive (dirigent-like protein) family protein	LOC_Os07g42570	dirigent, putative, expressed
	Bradi5g14450	-0.779003	2.48323e-06	-0.781419	8.26825e-05	AT5G25460	Protein of unknown function, DUF642	LOC_Os04g41710	expressed protein
	Bradi2g60210	-0.777956	2.9139e-09	-0.780061	0.000197779	AT1G03230	Eukaryotic aspartyl protease family protein	LOC_Os01g71090	xylanase inhibitor, putative, expressed
	Bradi1g31530	-0.776272	7.2666e-08	-0.778278	0.000278597	AT5G57090	Auxin efflux carrier family protein	LOC_Os06g44970	auxin efflux carrier component, putative, expressed
	Bradi4g09727	-0.765867	4.79436e-05	-0.767089	0.00040775	AT2G43620	Chitinase family protein	LOC_Os04g09390	HEV3 - Hevein family protein precursor, expressed
	Bradi3g02310	-0.764532	0.00652325	-0.765961	0.0420163	AT5G48930	hydroxycinnamoyl-CoA shikimate/quinate hydroxycinnamoyl transferase	LOC_Os09g37180	transferase family protein, putative, expressed
	Bradi5g19400	-0.757474	0.00294112	-0.760143	1.93636e-06	AT1G10360	glutathione S-transferase TAU 18	LOC_Os10g38610	glutathione S-transferase, putative, expressed
	Bradi5g22907	-0.755704	6.29403e-05	-0.757382	0.00904489	AT4G03210	xyloglucan endotransglucosylase/hydrolase 9	LOC_Os04g53950	glycosyl hydrolases family 16 protein, protein, expressed
	Bradi3g34220	-0.755622	1.72481e-06	-0.757295	0.00464097	AT5G66230	Chalcone-flavanone isomerase family protein	LOC_Os10g42660	expressed protein
	Bradi1g28150	-0.750692	4.01071e-05	-0.752013	0.0298233	AT5G42330	0	LOC_Os07g29190	expressed protein
	Bradi2g49057	-0.745754	0.000459791	-0.748472	7.4441e-06	AT3G16520	UDP-glucosyl transferase 88A1	LOC_Os01g53330	anthocyanidin 5,3-O-glucosyltransferase, putative, expressed
	Bradi1g05870	-0.742912	0.00158531	-0.745758	1.0461e-05	AT1G76680	12-oxophytodienoate reductase 1	LOC_Os06g11210	12-oxophytodienoate reductase, putative, expressed
	Bradi2g52000	-0.738729	0.0362345	-0.74153	0.0236989	AT5G54510	Auxin-responsive GH3 family protein	LOC_Os01g57610	OsGH3.1 - Probable indole-3-acetic acid-amido synthetase, expressed
	Bradi4g42997	-0.73872	2.17727e-05	-0.741017	0.00593339	AT4G15550	indole-3-acetate beta-D-glucosyltransferase	LOC_Os11g04860	anthocyanin 5-O-glucosyltransferase, putative, expressed
	Bradi3g13750	-0.732248	5.00681e-06	-0.733957	0.00026808	AT5G24510	60S acidic ribosomal protein family	LOC_Os08g02340	60S acidic ribosomal protein, putative, expressed
	Bradi1g46840	-0.731977	1.02289e-06	-0.733652	0.000147594	AT1G74270	Ribosomal protein L35Ae family protein	LOC_Os02g54470	60S ribosomal protein L35a-3, putative, expressed
	Bradi3g29060	-0.730096	1.59518e-08	-0.732134	1.63843e-05	AT2G05220	Ribosomal S17 family protein	LOC_Os10g27190	40S ribosomal protein S17, putative, expressed
	Bradi2g60580	-0.71991	2.98153e-06	-0.722309	0.0367662	AT2G01170	bidirectional amino acid transporter 1	LOC_Os01g71740	amino acid permease family protein, putative, expressed
	Bradi2g25990	-0.715134	0.0266809	-0.716253	0.000298289	AT3G23570	alpha/beta-Hydrolases superfamily protein	LOC_Os05g33200	endo-1,3;1,4-beta-D-glucanase precursor, putative, expressed
	Bradi2g17180	-0.713448	5.84492e-07	-0.715205	1.48496e-05	AT1G74270	Ribosomal protein L35Ae family protein	LOC_Os05g48310	60S ribosomal protein L35a-3, putative, expressed
	Bradi1g01656	-0.711368	0.0133795	-0.712959	0.00823728	AT5G13280	aspartate kinase 1	LOC_Os03g63330	aspartokinase, chloroplast precursor, putative, expressed
	Bradi2g60190	-0.698502	0.00098849	-0.701113	0.00166157	AT1G03230	Eukaryotic aspartyl protease family protein	LOC_Os01g71080	xylanase inhibitor, putative, expressed
	Bradi2g57747	-0.69662	0.0201031	-0.697867	0.0346796	AT1G51190	Integrase-type DNA-binding superfamily protein	LOC_Os01g67410	AP2/EREBP transcription factor BABY BOOM, putative, expressed
	Bradi1g43860	-0.694336	5.88831e-14	-0.696215	9.78591e-05	AT2G02850	plantacyanin	LOC_Os06g15600	plastocyanin-like domain containing protein, putative, expressed
	Bradi1g48292	-0.687888	5.34739e-05	-0.68934	0.000430659	AT1G19715	Mannose-binding lectin superfamily protein	LOC_Os12g09700	Jacalin-like lectin domain containing protein, putative, expressed
	Bradi3g33780	-0.687779	0.0102243	-0.690332	0.0141982	AT5G17820	Peroxidase superfamily protein	LOC_Os10g41720	peroxidase precursor, putative, expressed
	Bradi1g07930	-0.686711	0.0195708	-0.689426	4.61541e-05	AT4G37320	cytochrome P450, family 81, subfamily D, polypeptide 5	LOC_Os03g55240	cytochrome P450, putative, expressed
	Bradi4g07840	-0.683664	5.5656e-07	-0.685585	0.0010011	AT1G09200	Histone superfamily protein	LOC_Os04g34240	histone H3, putative, expressed
	Bradi3g43840	-0.682825	0.00095814	-0.684308	3.68153e-05	AT2G39390	Ribosomal L29 family protein	LOC_Os02g30050	ribosomal protein L29, putative, expressed
	Bradi4g38880	-0.681315	0.0043823	-0.682812	0.00679646	AT3G56070	rotamase cyclophilin 2	LOC_Os09g39780	peptidyl-prolyl cis-trans isomerase, putative, expressed
	Bradi3g01190	-0.679586	2.89336e-05	-0.681394	0.00020447	AT1G52300	Zinc-binding ribosomal protein family protein	LOC_Os02g02130	ribosomal protein L37, putative, expressed
	Bradi2g12280	-0.677091	2.65128e-08	-0.679049	0.00026808	AT1G23410	Ribosomal protein S27a / Ubiquitin family protein	LOC_Os01g22490	40S ribosomal protein S27a, putative, expressed
	Bradi2g45530	-0.670857	0.0264226	-0.672782	0.0343664	AT4G27950	cytokinin response factor 4	LOC_Os01g46870	AP2 domain containing protein, expressed
	Bradi4g43980	-0.667912	2.86903e-05	-0.669918	9.70971e-05	AT2G09990	Ribosomal protein S5 domain 2-like superfamily protein	LOC_Os11g03400	ribosomal protein, putative, expressed
	Bradi3g54495	-0.659023	1.59518e-08	-0.661059	8.27513e-05	AT4G29390	Ribosomal protein S30 family protein	LOC_Os06g07580	expressed protein
	Bradi5g13910	-0.658209	0.000409804	-0.659755	0.00282818	AT3G25980	DNA-binding HORMA family protein	LOC_Os04g40940	mitotic spindle checkpoint protein MAD2, putative, expressed
	Bradi4g04210	-0.65492	0.00437634	-0.656543	0.000151871	0	0	LOC_Os12g38140	expressed protein
	Bradi4g32556	-0.654449	0.0055394	-0.65584	0.0222659	AT5G65420	CYCLIN D4;1	LOC_Os09g29100	cyclin, putative, expressed
	Bradi1g72100	-0.653168	3.75062e-07	-0.654836	0.0107133	AT5G62440	Protein of unknown function (DUF3223)	LOC_Os03g08810	expressed protein
	Bradi3g09950	-0.652092	0.00238501	-0.654014	0.0255835	AT1G20190	expansin 11	LOC_Os02g16800	expansin precursor, putative, expressed
	Bradi3g59290	-0.65057	5.30418e-05	-0.652364	0.00711648	AT1G26945	basic helix-loop-helix (bHLH) DNA-binding superfamily protein	LOC_Os02g51320	helix-loop-helix DNA-binding domain containing protein, expressed
	Bradi4g28560	-0.648777	1.96611e-06	-0.650742	0.0166991	AT5G59870	histone H2A 6	LOC_Os05g02300	Core histone H2A/H2B/H3/H4 domain containing protein, putative, expressed
	Bradi3g54170	-0.648652	1.27912e-06	-0.650475	0.000325581	AT4G31985	Ribosomal protein L39 family protein	LOC_Os02g55370	60S ribosomal protein L39, putative, expressed
	Bradi1g19900	-0.647075	0.00128519	-0.648685	0.013337	AT1G46264	heat shock transcription factor B4	LOC_Os07g44690	HSF-type DNA-binding domain containing protein, expressed
	Bradi1g21630	-0.64682	5.00681e-06	-0.648656	0.000252128	AT1G70600	Ribosomal protein L18e/L15 superfamily protein	LOC_Os03g29460	60S ribosomal protein, putative, expressed
	Bradi3g33140	-0.646516	0.00907892	-0.648917	0.0128204	AT1G65680	expansin B2	LOC_Os10g40700	expansin precursor, putative, expressed
	Bradi1g48060	-0.643717	4.98922e-06	-0.645629	0.000265522	AT4G29390	Ribosomal protein S30 family protein	LOC_Os06g07580	expressed protein
	Bradi1g60160	-0.64292	6.2318e-07	-0.644766	0.00026808	AT1G70600	Ribosomal protein L18e/L15 superfamily protein	LOC_Os03g29460	60S ribosomal protein, putative, expressed
	Bradi4g36470	-0.639723	0.000675475	-0.641485	0.0095528	AT3G51280	Tetratricopeptide repeat (TPR)-like superfamily protein	LOC_Os09g36740	tetratricopeptide repeat domain containing protein, expressed
	Bradi2g50136	-0.638868	0.00453773	-0.640168	0.0332226	AT2G20585	nuclear fusion defective 6	LOC_Os01g55020	expressed protein
	Bradi1g09440	-0.634373	0.00134228	-0.636193	0.016891	AT1G08560	syntaxin of plants 111	LOC_Os03g52650	syntaxin-related protein, putative, expressed
	Bradi2g37060	-0.633538	0.0324796	-0.635398	0.010529	AT5G42180	Peroxidase superfamily protein	LOC_Os04g04750	peroxidase precursor, putative, expressed
	Bradi1g04070	-0.631636	9.76187e-07	-0.633512	0.00206612	AT2G40510	Ribosomal protein S26e family protein	LOC_Os05g39960	40S ribosomal protein S26, putative, expressed
	Bradi2g06250	-0.625625	1.27488e-05	-0.627573	0.00026808	AT3G49910	Translation protein SH3-like family protein	LOC_Os01g04730	ribosomal protein L24, putative, expressed
	Bradi3g50490	-0.624843	0.0126535	-0.627565	0.0258346	AT4G17500	ethylene responsive element binding factor 1	LOC_Os02g43790	ethylene-responsive transcription factor, putative, expressed
	Bradi1g75620	-0.622765	0.000242382	-0.624428	0.00167552	AT1G09590	Translation protein SH3-like family protein	LOC_Os10g32820	60S ribosomal protein L21-2, putative, expressed
	Bradi2g04800	-0.62191	3.09416e-06	-0.624138	0.00216574	AT1G52780	Protein of unknown function (DUF2921)	LOC_Os01g08170	expressed protein
	Bradi1g30210	-0.621007	5.00154e-06	-0.623025	0.000733214	AT4G15000	Ribosomal L27e protein family	LOC_Os10g41470	60S ribosomal protein L27-3, putative, expressed
	Bradi1g73960	-0.619456	0.00609548	-0.621001	0.000410967	AT3G07030	Alba DNA/RNA-binding protein	LOC_Os03g06980	nucleic acid binding protein, putative, expressed
	Bradi2g07090	-0.616629	0.000370531	-0.618899	0.000428939	AT4G36020	cold shock domain protein 1	LOC_Os08g03520	retrotransposon protein, putative, Ty1-copia subclass, expressed
	Bradi2g21330	-0.61529	0.00979023	-0.616714	0.0006419	AT5G06150	Cyclin family protein	LOC_Os05g41390	cyclin, putative, expressed
	Bradi3g02300	-0.613986	0.0370736	-0.615457	0.0293466	AT3G09220	laccase 7	LOC_Os10g20610	laccase-15 precursor, putative, expressed
	Bradi2g12180	-0.612558	0.00775124	-0.615038	0.0125767	AT1G05260	Peroxidase superfamily protein	LOC_Os01g22336	peroxidase precursor, putative, expressed
	Bradi1g01600	-0.612221	0.0148933	-0.613704	0.000436663	AT1G17880	basic transcription factor 3	LOC_Os03g63400	transcription factor BTF3, putative, expressed
	Bradi1g14380	-0.609127	2.17413e-06	-0.611021	0.000656892	AT1G49410	translocase of the outer mitochondrial membrane 6	LOC_Os03g42799	expressed protein
	Bradi2g43120	-0.608031	0.000191866	-0.610613	0.000485922	AT1G15520	pleiotropic drug resistance 12	LOC_Os01g42380	pleiotropic drug resistance protein, putative, expressed
	Bradi1g27332	-0.607402	8.29971e-05	-0.609076	0.00698329	AT4G17390	Ribosomal protein L23/L15e family protein	LOC_Os05g19370	60S ribosomal protein L15, putative, expressed
	Bradi5g24360	-0.606049	0.00269789	-0.607753	0.00984812	AT5G57390	AINTEGUMENTA-like 5	LOC_Os04g55970	AP2-like ethylene-responsive transcription factor AINTEGUMENTA, putative, expressed
	Bradi3g21090	-0.604824	0.0172548	-0.606548	0.000945665	AT2G21050	like AUXIN RESISTANT 2	LOC_Os10g05690	transmembrane amino acid transporter protein, putative, expressed
	Bradi4g38540	-0.603656	2.01536e-06	-0.605411	0.00482679	AT3G52590	ubiquitin extension protein 1	LOC_Os09g39500	ubiquitin fusion protein, putative, expressed
	Bradi1g21850	-0.601739	0.00452963	-0.603315	0.000724337	AT1G33140	Ribosomal protein L6 family	LOC_Os09g31180	ribosomal protein L6, putative, expressed
	Bradi5g12307	-0.59874	0.0250735	-0.600099	0.00178186	AT3G28860	ATP binding cassette subfamily B19	LOC_Os04g38570	multidrug resistance protein, putative, expressed
	Bradi2g26000	-0.597373	0.000127804	-0.598666	0.0258008	AT3G12500	basic chitinase	LOC_Os05g33130	CHIT17 - Chitinase family protein precursor, expressed
	Bradi3g28300	-0.597199	0.000225173	-0.599029	0.00265763	AT1G04480	Ribosomal protein L14p/L23e family protein	LOC_Os10g32920	ribosomal protein, putative, expressed
	Bradi3g51540	-0.593852	7.52722e-05	-0.5955	0.00120269	AT3G61150	homeodomain GLABROUS 1	LOC_Os02g45250	homeobox and START domains containing protein, putative, expressed
	Bradi2g19540	-0.593347	0.0145206	-0.595663	0.00426884	AT1G74310	heat shock protein 101	LOC_Os05g44340	heat shock protein 101, putative, expressed
	Bradi4g38580	-0.593047	0.00101691	-0.594697	0.00235781	AT4G39200	Ribosomal protein S25 family protein	LOC_Os09g39540	40S ribosomal protein S25, putative, expressed
	Bradi1g75840	-0.590072	0.0172501	-0.591763	0.0257184	AT1G04030	0	LOC_Os03g04550	expressed protein
	Bradi1g66470	-0.589871	0.000121886	-0.592283	0.00233807	AT5G02500	heat shock cognate protein 70-1	LOC_Os03g16920	DnaK family protein, putative, expressed
	Bradi4g16690	-0.589073	5.5656e-07	-0.590871	0.00906686	AT1G74270	Ribosomal protein L35Ae family protein	LOC_Os02g54470	60S ribosomal protein L35a-3, putative, expressed
	Bradi2g22787	-0.587817	8.42433e-06	-0.590167	0.00162681	0	0	0	0
	Bradi1g20580	-0.58759	0.00533782	-0.589332	0.000795231	AT5G39850	Ribosomal protein S4	LOC_Os11g38959	40S ribosomal protein S9-2, putative, expressed
	Bradi4g15800	-0.586032	0.0450122	-0.588435	0.013032	AT3G02100	UDP-Glycosyltransferase superfamily protein	LOC_Os10g17489	UDP-glucoronosyl and UDP-glucosyl transferase domain containing protein, expressed
	Bradi3g27840	-0.584432	0.000735155	-0.587	0.00304099	0	0	LOC_Os10g31640	glycine-rich cell wall structural protein 2 precursor, putative, expressed
	Bradi3g31850	-0.58317	0.00985898	-0.585716	0.00128965	AT1G10370	Glutathione S-transferase family protein	LOC_Os10g38700	glutathione S-transferase, putative, expressed
	Bradi4g24610	-0.582148	0.000954926	-0.583789	0.0102364	AT1G43170	ribosomal protein 1	LOC_Os12g07010	ribosomal protein L3, putative, expressed
	Bradi3g52490	-0.581508	0.000668114	-0.58339	0.000920382	AT4G33270	Transducin family protein / WD-40 repeat family protein	LOC_Os02g47180	WD repeat-containing protein, putative, expressed
	Bradi3g05740	-0.579407	0.0084361	-0.580815	0.0145079	AT4G30220	small nuclear ribonucleoprotein F	LOC_Os11g43620	LSM domain containing protein, expressed
	Bradi5g09790	-0.579397	0.0130476	-0.58151	0.00199171	0	0	0	0
	Bradi3g31820	-0.579326	0.000371738	-0.581746	0.00361271	AT1G10360	glutathione S-transferase TAU 18	LOC_Os10g38590	glutathione S-transferase, N-terminal domain containing protein, expressed
	Bradi1g00920	-0.578937	5.39683e-07	-0.580918	0.00180155	AT4G34215	Domain of unknown function (DUF303)	LOC_Os03g64050	receptor protein kinase, putative, expressed
	Bradi1g59280	-0.575427	0.00101691	-0.577112	0.00258832	AT5G48760	Ribosomal protein L13 family protein	LOC_Os07g01870	ribosomal protein L13, putative, expressed
	Bradi4g36710	-0.57365	0.00650036	-0.575448	0.00128328	AT1G20220	Alba DNA/RNA-binding protein	LOC_Os09g37006	protein of unknown function domain containing protein, expressed
	Bradi5g14590	-0.573125	0.00559107	-0.574565	0.00119791	AT4G32720	La protein 1	LOC_Os04g42010	RNA binding protein, putative, expressed
	Bradi3g47400	-0.571246	0.00830022	-0.572715	0.00208372	AT3G15460	Ribosomal RNA processing Brix domain protein	LOC_Os02g37870	Brix domain containing protein, putative, expressed
	Bradi1g06366	-0.57098	0.0063981	-0.57257	0.00887347	AT2G20450	Ribosomal protein L14	LOC_Os02g40880	ribosomal protein L14, putative, expressed
	Bradi4g08830	-0.56748	0.0464486	-0.569619	0.0159179	AT5G48220	Aldolase-type TIM barrel family protein	LOC_Os09g08130	indole-3-glycerol phosphate synthase, chloroplast precursor, putative, expressed
	Bradi2g34750	-0.567328	2.17413e-06	-0.569277	0.00559856	AT1G23410	Ribosomal protein S27a / Ubiquitin family protein	LOC_Os01g22490	40S ribosomal protein S27a, putative, expressed
	Bradi2g50820	-0.566577	1.69008e-05	-0.568454	0.0285318	AT1G26640	Amino acid kinase family protein	LOC_Os01g55890	amino acid kinase, putative, expressed
	Bradi5g15396	-0.565756	0.0234078	-0.568129	0.0145178	AT5G20190	Tetratricopeptide repeat (TPR)-like superfamily protein	LOC_Os04g43160	expressed protein
	Bradi1g05670	-0.565104	0.00313214	-0.566622	0.0139969	AT1G34030	Ribosomal protein S13/S18 family	LOC_Os07g07709	ribosomal protein S13p/S18e, putative, expressed
	Bradi3g52460	-0.564871	0.000396305	-0.566649	0.011341	AT3G53430	Ribosomal protein L11 family protein	LOC_Os04g50990	L11 domain containing ribosomal protein, putative, expressed
	Bradi1g38010	-0.564722	0.00509008	-0.566254	0.00438156	AT5G28060	Ribosomal protein S24e family protein	LOC_Os01g52490	40S ribosomal protein S24, putative, expressed
	Bradi1g75660	-0.563574	0.0158824	-0.564903	0.0116829	AT4G35490	mitochondrial ribosomal protein L11	LOC_Os10g32870	L11 domain containing ribosomal protein, putative, expressed
	Bradi4g06010	-0.560575	0.00200332	-0.562398	0.0074184	AT1G08880	Histone superfamily protein	LOC_Os12g34510	Core histone H2A/H2B/H3/H4 domain containing protein, putative, expressed
	Bradi2g02070	-0.558975	0.0133687	-0.561067	0.00549059	AT1G68560	alpha-xylosidase 1	LOC_Os01g03950	glycosyl hydrolase, family 31, putative, expressed
	Bradi3g13810	-0.558917	0.00089758	-0.560601	0.00352861	AT4G00100	ribosomal protein S13A	LOC_Os08g02400	40S ribosomal protein S13, putative, expressed
	Bradi3g14907	-0.557819	0.00775124	-0.559204	0.0178948	AT3G18610	nucleolin like 2	LOC_Os08g09350	gar2, putative, expressed
	Bradi3g43060	-0.557568	0.000471139	-0.559558	0.00187731	AT4G25740	RNA binding Plectin/S10 domain-containing protein	LOC_Os01g73160	40S ribosomal protein S10, putative, expressed
	Bradi3g27827	-0.556928	0.00778824	-0.559585	0.00384015	0	0	LOC_Os10g31640	glycine-rich cell wall structural protein 2 precursor, putative, expressed
	Bradi1g08260	-0.556531	0.00607156	-0.558093	0.00552265	AT5G48760	Ribosomal protein L13 family protein	LOC_Os03g54890	ribosomal protein L13, putative, expressed
	Bradi3g55170	-0.556435	0.000782908	-0.558245	0.00317867	AT1G15250	Zinc-binding ribosomal protein family protein	LOC_Os02g56990	ribosomal protein L37, putative, expressed
	Bradi2g61560	-0.556332	0.000682608	-0.55812	0.0123591	AT4G25740	RNA binding Plectin/S10 domain-containing protein	LOC_Os01g73160	40S ribosomal protein S10, putative, expressed
	Bradi2g03760	-0.555653	0.000404337	-0.557217	0.00625131	AT3G11940	ribosomal protein 5A	LOC_Os11g29190	40S ribosomal protein S5, putative, expressed
	Bradi3g14340	-0.554755	0.00496368	-0.556431	0.0252673	AT2G40010	Ribosomal protein L10 family protein	LOC_Os08g03640	60S acidic ribosomal protein P0, putative, expressed
	Bradi4g41680	-0.554584	0.00707408	-0.556131	0.0293922	AT1G43170	ribosomal protein 1	LOC_Os12g07010	ribosomal protein L3, putative, expressed
	Bradi4g27930	-0.554069	4.01071e-05	-0.555418	0.0469883	AT3G18180	Glycosyltransferase family 61 protein	LOC_Os06g20570	glycosyltransferase, putative, expressed
	Bradi1g05340	-0.552822	0.0156972	-0.554346	0.0143748	AT5G09500	Ribosomal protein S19 family protein	LOC_Os07g08660	40S ribosomal protein S15, putative, expressed
	Bradi1g33540	-0.551628	0.00383938	-0.553694	0.0162976	AT1G73620	Pathogenesis-related thaumatin superfamily protein	LOC_Os06g47600	thaumatin family domain containing protein, expressed
	Bradi3g27460	-0.551314	0.0444206	-0.553787	0.0255029	AT1G20190	expansin 11	LOC_Os10g30340	expansin precursor, putative, expressed
	Bradi2g16430	-0.550212	0.00238512	-0.551798	0.0106839	AT2G34480	Ribosomal protein L18ae/LX family protein	LOC_Os05g49030	60S ribosomal protein L18a, putative, expressed
	Bradi1g17970	-0.549986	0.000352717	-0.551795	0.00226187	AT5G27850	Ribosomal protein L18e/L15 superfamily protein	LOC_Os07g47780	60S ribosomal protein L18-3, putative, expressed
	Bradi1g20880	-0.547666	0.00484297	-0.549332	0.0202237	AT3G04770	40s ribosomal protein SA B	LOC_Os07g42450	ribosomal protein S2, putative, expressed
	Bradi4g12610	-0.545351	0.00513582	-0.546985	0.00241012	AT3G43980	Ribosomal protein S14p/S29e family protein	LOC_Os12g32380	40S ribosomal protein S29, putative, expressed
	Bradi5g10170	-0.545058	0.00912782	-0.546643	0.0308939	AT4G25740	RNA binding Plectin/S10 domain-containing protein	LOC_Os04g35090	40S ribosomal protein S10, putative, expressed
	Bradi3g41150	-0.54327	0.0129871	-0.544728	0.0150128	AT1G67430	Ribosomal protein L22p/L17e family protein	LOC_Os09g08430	ribosomal protein L22, putative, expressed
	Bradi4g15350	-0.542638	0.0021053	-0.544289	0.00425411	AT3G03920	H/ACA ribonucleoprotein complex, subunit Gar1/Naf1 protein	LOC_Os11g37080	h/ACA ribonucleoprotein complex subunit 1-like protein 1, putative, expressed
	Bradi1g25302	-0.542253	0.000233476	-0.543953	0.00904489	AT3G59540	Ribosomal L38e protein family	LOC_Os11g24610	60S ribosomal protein L38, putative, expressed
	Bradi3g53460	-0.542001	0.00529188	-0.543616	0.0244486	AT5G56710	Ribosomal protein L31e family protein	LOC_Os06g21480	60S ribosomal protein L31, putative, expressed
	Bradi4g34750	-0.541187	0.00437634	-0.542789	0.0190389	AT3G62870	Ribosomal protein L7Ae/L30e/S12e/Gadd45 family protein	LOC_Os09g32976	ribosomal protein L7Ae, putative, expressed
	Bradi1g07270	-0.539561	0.0335971	-0.541044	0.0467017	AT4G17000	0	LOC_Os03g56070	expressed protein
	Bradi5g08453	-0.537577	0.0316014	-0.538926	0.0183294	AT3G61110	ribosomal protein S27	LOC_Os04g27860	40S ribosomal protein S27, putative, expressed
	Bradi1g23780	-0.53474	0.00815572	-0.536395	0.0153915	AT3G04770	40s ribosomal protein SA B	LOC_Os07g42450	ribosomal protein S2, putative, expressed
	Bradi3g16150	-0.533686	6.03875e-05	-0.53553	0.0436055	AT5G35530	Ribosomal protein S3 family protein	LOC_Os03g38000	40S ribosomal protein S3-1, putative, expressed
	Bradi1g54270	-0.533534	0.00654471	-0.535291	0.00969434	AT3G57490	Ribosomal protein S5 family protein	LOC_Os03g59310	ribosomal protein, putative, expressed
	Bradi4g07017	-0.532066	2.33269e-05	-0.533972	0.00807926	AT3G07040	NB-ARC domain-containing disease resistance protein	LOC_Os12g31160	MLA10, putative, expressed
	Bradi2g53590	-0.531975	2.86903e-05	-0.533829	0.00352861	AT3G56340	Ribosomal protein S26e family protein	LOC_Os05g39960	40S ribosomal protein S26, putative, expressed
	Bradi3g56240	-0.531775	0.00296013	-0.533498	0.0034169	AT5G08180	Ribosomal protein L7Ae/L30e/S12e/Gadd45 family protein	LOC_Os02g49610	ribosomal protein L7Ae, putative, expressed
	Bradi3g42900	-0.531467	0.0100859	-0.533039	0.00761262	AT2G21580	Ribosomal protein S25 family protein	LOC_Os08g44480	40S ribosomal protein S25, putative, expressed
	Bradi1g18730	-0.530514	0.0422723	-0.531887	0.00769137	AT3G12860	NOP56-like pre RNA processing ribonucleoprotein	LOC_Os03g22880	nucleolar protein 5A, putative, expressed
	Bradi1g32180	-0.529492	0.0425841	-0.530828	0.00358508	AT1G56110	homolog of nucleolar protein NOP56	LOC_Os03g22880	nucleolar protein 5A, putative, expressed
	Bradi3g23072	-0.528169	4.32966e-05	-0.529916	0.00370151	AT4G17390	Ribosomal protein L23/L15e family protein	LOC_Os03g40180	60S ribosomal protein L15, putative, expressed
	Bradi2g04330	-0.527921	0.00727281	-0.530262	0.0214445	AT5G56040	Leucine-rich receptor-like protein kinase family protein	LOC_Os01g07560	receptor-like protein kinase 2 precursor, putative, expressed
	Bradi1g51650	-0.523171	7.14279e-05	-0.525032	0.0143399	AT3G45030	Ribosomal protein S10p/S20e family protein	LOC_Os06g04290	S10/S20 domain containing ribosomal protein, putative, expressed
	Bradi2g17040	-0.5225	0.0209692	-0.524068	0.00871303	AT3G10950	Zinc-binding ribosomal protein family protein	LOC_Os05g48320	60S ribosomal protein L37a, putative, expressed
	Bradi3g21230	-0.521904	0.0205997	-0.523374	0.0226284	AT4G22380	Ribosomal protein L7Ae/L30e/S12e/Gadd45 family protein	LOC_Os10g03540	ribosomal protein L7Ae, putative, expressed
	Bradi3g31800	-0.519705	9.77238e-05	-0.521345	0.0480781	AT1G10370	Glutathione S-transferase family protein	LOC_Os10g38160	glutathione S-transferase, putative, expressed
	Bradi4g37247	-0.517213	0.00907185	-0.518782	0.00769137	AT1G20696	high mobility group B3	LOC_Os09g37910	HMG1/2, putative, expressed
	Bradi2g58690	-0.51563	0.00598695	-0.517524	0.00850214	AT3G23830	glycine-rich RNA-binding protein 4	LOC_Os01g68790	RNA recognition motif containing protein, putative, expressed
	Bradi3g00500	-0.514966	0.00312892	-0.516701	0.00562366	AT3G10090	Nucleic acid-binding, OB-fold-like protein	LOC_Os10g27174	40S ribosomal protein S28, putative, expressed
	Bradi2g44150	-0.513486	0.0296932	-0.515992	0.0057897	AT3G14680	cytochrome P450, family 72, subfamily A, polypeptide 14	LOC_Os01g43750	cytochrome P450 72A1, putative, expressed
	Bradi4g04200	-0.513107	0.00158306	-0.514766	0.00679439	0	0	LOC_Os12g38140	expressed protein
	Bradi2g17350	-0.513028	0.00229952	-0.515037	0.0105503	AT1G18080	Transducin/WD40 repeat-like superfamily protein	LOC_Os01g49290	WD repeat-containing protein, putative, expressed
	Bradi5g27160	-0.512844	0.0031278	-0.514257	0.00555007	AT1G71695	Peroxidase superfamily protein	LOC_Os04g59160	peroxidase precursor, putative, expressed
	Bradi2g10220	-0.512365	0.0153105	-0.514003	0.00904489	AT3G20060	ubiquitin-conjugating enzyme19	LOC_Os01g16650	ubiquitin-conjugating enzyme, putative, expressed
	Bradi2g52580	-0.511821	0.000404337	-0.513473	0.00856654	AT5G62270	0	LOC_Os01g58750	expressed protein
	Bradi3g13800	-0.511428	0.0133687	-0.512937	0.00762805	AT4G00100	ribosomal protein S13A	LOC_Os08g02410	40S ribosomal protein S13, putative, expressed
	Bradi1g68940	-0.508916	0.00553325	-0.510572	0.0230489	AT2G36170	Ubiquitin supergroup;Ribosomal protein L40e	LOC_Os09g39500	ubiquitin fusion protein, putative, expressed
	Bradi1g68020	-0.508223	0.004202	-0.509662	0.0471023	AT1G19990	0	LOC_Os03g14580	expressed protein
	Bradi2g52210	-0.507795	0.00568963	-0.50971	0.00807926	0	0	LOC_Os01g58100	polyphenol oxidase, putative, expressed
	Bradi1g21320	-0.504476	0.0158646	-0.506156	0.00769137	AT5G10360	Ribosomal protein S6e	LOC_Os03g27260	40S ribosomal protein S6, putative, expressed
	Bradi1g72480	-0.503317	4.83858e-05	-0.505123	0.00915926	AT3G04770	40s ribosomal protein SA B	LOC_Os03g08440	ribosomal protein S2, putative, expressed
	Bradi3g01600	-0.502933	0.0263306	-0.504415	0.0222126	AT3G49010	breast basic conserved 1	LOC_Os06g02510	ribosomal protein L13, putative, expressed
	Bradi1g42640	-0.50177	0.0197423	-0.503312	0.0161786	AT5G02050	Mitochondrial glycoprotein family protein	LOC_Os06g22070	mitochondrial glycoprotein, putative, expressed
	Bradi2g08707	-0.500847	6.03513e-05	-0.502588	0.0187037	AT1G78780	pathogenesis-related family protein	LOC_Os01g14590	pathogen-related protein, putative, expressed
	Bradi4g41070	-0.500191	0.0136507	-0.501809	0.0192123	AT3G01790	Ribosomal protein L13 family protein	LOC_Os08g06474	ribosomal protein L13, putative, expressed
	Bradi2g61910	-0.499129	0.0236879	-0.501818	0.0323643	AT3G19430	late embryogenesis abundant protein-related / LEA protein-related	LOC_Os01g73730	RCLEA5 - Root cap and Late embryogenesis related family protein precursor, expressed
	Bradi3g45810	-0.498855	0.0126535	-0.500448	0.0209621	AT3G26410	methyltransferases;nucleic acid binding	LOC_Os02g35060	RNA methyltransferase protein, putative, expressed
	Bradi1g51357	-0.497279	0.0134192	-0.498801	0.0498599	AT5G59240	Ribosomal protein S8e family protein	LOC_Os04g28180	ribosomal protein, putative, expressed
	Bradi4g34360	-0.496361	0.0138904	-0.497908	0.00817731	AT4G18100	Ribosomal protein L32e	LOC_Os09g32532	60S ribosomal protein L32, putative, expressed
	Bradi5g07170	-0.496032	0.0171876	-0.497634	0.00914222	AT5G02610	Ribosomal L29 family protein	LOC_Os02g30050	ribosomal protein L29, putative, expressed
	Bradi5g20330	-0.495858	0.000284588	-0.497611	0.0145604	AT2G37190	Ribosomal protein L11 family protein	LOC_Os02g47140	L11 domain containing ribosomal protein, putative, expressed
	Bradi2g23260	-0.495759	0.0140969	-0.497344	0.0480986	AT5G02450	Ribosomal protein L36e family protein	LOC_Os05g38520	60S ribosomal protein L36-2, putative, expressed
	Bradi5g21630	-0.495282	0.0454187	-0.496753	0.0395699	AT3G48930	Nucleic acid-binding, OB-fold-like protein	LOC_Os08g10608	ribosomal protein S17, putative, expressed
	Bradi4g24635	-0.493997	0.00707408	-0.495695	0.0105503	AT3G06680	Ribosomal L29e protein family	LOC_Os05g28750	60S ribosomal protein L29-2, putative, expressed
	Bradi2g06467	-0.493774	0.0349186	-0.495269	0.013337	AT2G42740	ribosomal protein large subunit 16A	LOC_Os02g14059	ribosomal protein L5, putative, expressed
	Bradi2g36460	-0.492434	0.0371313	-0.493773	0.0101173	AT2G40430	0	LOC_Os05g05220	glioma tumor suppressor candidate region gene 2 protein, putative, expressed
	Bradi2g14120	-0.491569	0.0140553	-0.493044	0.0322298	AT5G22650	histone deacetylase 2B	LOC_Os05g51830	ZOS5-12 - C2H2 zinc finger protein, expressed
	Bradi1g34760	-0.490938	2.51641e-05	-0.49312	0.0133297	AT3G02790	zinc finger (C2H2 type) family protein	LOC_Os06g49490	ZOS6-10 - C2H2 zinc finger protein, expressed
	Bradi5g15570	-0.49035	0.0179587	-0.491898	0.0206747	AT2G20450	Ribosomal protein L14	LOC_Os02g40880	ribosomal protein L14, putative, expressed
	Bradi3g16170	-0.490316	0.0106902	-0.491927	0.0435839	AT3G49010	breast basic conserved 1	LOC_Os06g02510	ribosomal protein L13, putative, expressed
	Bradi2g46840	-0.490304	4.32966e-05	-0.492393	0.0219424	AT1G18080	Transducin/WD40 repeat-like superfamily protein	LOC_Os01g49290	WD repeat-containing protein, putative, expressed
	Bradi3g44867	-0.485933	0.0209026	-0.487605	0.0103458	AT2G36290	alpha/beta-Hydrolases superfamily protein	LOC_Os02g32970	hydrolase, alpha/beta fold family protein, putative, expressed
	Bradi5g24680	-0.485406	0.00784599	-0.487148	0.0473501	AT3G62870	Ribosomal protein L7Ae/L30e/S12e/Gadd45 family protein	LOC_Os09g32976	ribosomal protein L7Ae, putative, expressed
	Bradi1g17360	-0.482912	0.0156972	-0.484708	0.0442129	AT2G24190	NAD(P)-binding Rossmann-fold superfamily protein	LOC_Os07g48640	short-chain dehydrogenase/reductase, putative, expressed
	Bradi1g75790	-0.482348	0.00199997	-0.484209	0.011341	AT1G04480	Ribosomal protein L14p/L23e family protein	LOC_Os03g04590	ribosomal protein, putative, expressed
	Bradi4g38770	-0.479941	0.0115648	-0.481535	0.0182621	AT3G57150	homologue of NAP57	LOC_Os07g44190	h/ACA ribonucleoprotein complex subunit 4, putative, expressed
	Bradi1g56546	-0.476982	0.0407467	-0.478962	0.0283847	AT5G44500	Small nuclear ribonucleoprotein family protein	LOC_Os07g07220	LSM domain containing protein, expressed
	Bradi4g13910	-0.473759	0.00620128	-0.47553	0.0138618	AT3G10090	Nucleic acid-binding, OB-fold-like protein	LOC_Os10g27174	40S ribosomal protein S28, putative, expressed
	Bradi5g20900	-0.473424	0.0111705	-0.475113	0.0428343	AT2G44120	Ribosomal protein L30/L7 family protein	LOC_Os04g51630	60S ribosomal protein L7, putative, expressed
	Bradi2g34380	-0.472516	7.83755e-05	-0.474686	0.0226284	AT5G56040	Leucine-rich receptor-like protein kinase family protein	LOC_Os05g07740	receptor-like protein kinase 2 precursor, putative, expressed
	Bradi3g00640	-0.471428	0.0342494	-0.472936	0.0228524	AT1G33140	Ribosomal protein L6 family	LOC_Os09g31180	ribosomal protein L6, putative, expressed
	Bradi3g09620	-0.47088	0.0372067	-0.473331	0.0211962	0	0	0	0
	Bradi1g60830	-0.470293	0.000191866	-0.471982	0.0287157	AT4G39880	Ribosomal protein L23/L15e family protein	LOC_Os07g23244	ribosomal protein L23 family protein, putative, expressed
	Bradi2g51190	-0.468855	0.0304701	-0.471262	0.0211808	AT3G19430	late embryogenesis abundant protein-related / LEA protein-related	LOC_Os01g73730	RCLEA5 - Root cap and Late embryogenesis related family protein precursor, expressed
	Bradi3g47410	-0.468322	0.0184529	-0.469965	0.0375031	AT1G74050	Ribosomal protein L6 family protein	LOC_Os02g37862	60S ribosomal protein L6, putative, expressed
	Bradi3g08900	-0.467814	0.0223194	-0.469316	0.0375288	AT1G74050	Ribosomal protein L6 family protein	LOC_Os02g37862	60S ribosomal protein L6, putative, expressed
	Bradi3g26880	-0.467564	0.00363205	-0.46925	0.0217375	AT3G54560	histone H2A 11	LOC_Os03g53190	Core histone H2A/H2B/H3/H4 domain containing protein, putative, expressed
	Bradi2g00370	-0.467247	2.33269e-05	-0.469166	0.0191089	AT3G53500	RNA-binding (RRM/RBD/RNP motifs) family protein with retrovirus zinc finger-like domain	LOC_Os01g06290	splicing factor, arginine/serine-rich, putative, expressed
	Bradi2g18410	-0.465752	0.00736508	-0.46759	0.0254756	AT1G09200	Histone superfamily protein	LOC_Os04g34240	histone H3, putative, expressed
	Bradi2g54210	-0.464944	0.0415103	-0.466454	0.0442129	AT5G02960	Ribosomal protein S12/S23 family protein	LOC_Os01g61814	40S ribosomal protein S23, putative, expressed
	Bradi4g08667	-0.461341	0.0378307	-0.462874	0.0446306	AT1G27400	Ribosomal protein L22p/L17e family protein	LOC_Os09g08430	ribosomal protein L22, putative, expressed
	Bradi1g25400	-0.461043	0.0274693	-0.462974	0.0183264	AT4G27230	histone H2A 2	LOC_Os12g25120	core histone H2A/H2B/H3/H4, putative, expressed
	Bradi1g04660	-0.459192	0.0287869	-0.460869	0.0343439	AT3G57490	Ribosomal protein S5 family protein	LOC_Os03g59310	ribosomal protein, putative, expressed
	Bradi4g15150	-0.449874	0.0299558	-0.45145	0.0238682	AT2G20060	Ribosomal protein L4/L1 family	LOC_Os11g37510	ribosomal protein L4, putative, expressed
	Bradi1g34200	-0.449504	0.0017912	-0.451173	0.0346796	AT5G57290	60S acidic ribosomal protein family	LOC_Os01g13080	60S acidic ribosomal protein, putative, expressed
	Bradi5g12530	-0.449446	0.00664193	-0.451431	0.0231141	AT5G40770	prohibitin 3	LOC_Os02g37000	mitochondrial prohibitin complex protein 1, putative, expressed
	Bradi3g43475	-0.446055	0.0370161	-0.447569	0.0467017	AT3G61110	ribosomal protein S27	LOC_Os04g27860	40S ribosomal protein S27, putative, expressed
	Bradi3g33060	-0.445054	0.0213157	-0.447125	0.0239909	AT4G12520	Bifunctional inhibitor/lipid-transfer protein/seed storage 2S albumin superfamily protein	LOC_Os10g40614	LTPL147 - Protease inhibitor/seed storage/LTP family protein precursor, expressed
	Bradi2g54540	-0.443791	0.00014235	-0.445716	0.0262245	AT3G45980	Histone superfamily protein	LOC_Os01g05610	Core histone H2A/H2B/H3/H4 domain containing protein, putative, expressed
	Bradi2g20070	-0.440014	0.045644	-0.442125	0.026293	AT1G69295	plasmodesmata callose-binding protein 4	LOC_Os05g43690	glucan endo-1,3-beta-glucosidase-like protein 3 precursor, putative, expressed
	Bradi2g35900	-0.439737	0.0111705	-0.442114	0.0410696	AT1G76680	12-oxophytodienoate reductase 1	LOC_Os06g11240	12-oxophytodienoate reductase, putative, expressed
	Bradi4g08690	-0.438144	0.0367586	-0.439884	0.0271133	AT5G15520	Ribosomal protein S19e family protein	LOC_Os03g31090	40S ribosomal protein S19, putative, expressed
	Bradi1g62830	-0.436989	0.00218477	-0.438921	0.0381319	AT3G05560	Ribosomal L22e protein family	LOC_Os03g22340	60S ribosomal protein L22-2, putative, expressed
	Bradi3g07610	-0.432822	0.00555745	-0.434623	0.0488586	AT3G15680	Ran BP2/NZF zinc finger-like superfamily protein	LOC_Os02g10920	zinc finger family protein, putative, expressed
	Bradi3g09690	-0.430221	0.0489308	-0.431697	0.0340054	AT4G11080	HMG (high mobility group) box protein	LOC_Os02g15810	HMG1/2, putative, expressed
	Bradi2g61835	-0.429744	0.0135913	-0.431337	0.0344316	AT2G47640	Small nuclear ribonucleoprotein family protein	LOC_Os05g24970	LSM domain containing protein, expressed
	Bradi1g66360	-0.429018	0.0331683	-0.4307	0.0345376	AT5G59870	histone H2A 6	LOC_Os05g02300	Core histone H2A/H2B/H3/H4 domain containing protein, putative, expressed
	Bradi5g01763	-0.422467	0.0134407	-0.424965	0.0365773	AT5G15320	0	LOC_Os04g02670	expressed protein
	Bradi3g06740	-0.416835	0.0243631	-0.418396	0.0414909	AT5G03760	Nucleotide-diphospho-sugar transferases superfamily protein	LOC_Os02g09930	CSLA1 - cellulose synthase-like family A; mannan synthase, expressed
	Bradi3g18690	-0.416329	0.00415025	-0.417949	0.0413822	AT5G57560	Xyloglucan endotransglucosylase/hydrolase family protein	LOC_Os08g14200	glycosyl hydrolases family 16, putative, expressed
	Bradi3g00420	-0.414601	0.00124424	-0.416388	0.0442129	AT1G20580	Small nuclear ribonucleoprotein family protein	LOC_Os02g01250	LSM domain containing protein, expressed
	Bradi2g44081	-0.411463	0.00106841	-0.41359	0.0493152	AT5G41685	Mitochondrial outer membrane translocase complex, subunit Tom7	LOC_Os05g50654	mitochondrial import receptor subunit TOM7-1, putative, expressed
	Bradi4g27440	0.420266	0.0270045	0.4184	0.0467017	AT1G55610	BRI1 like	LOC_Os09g12240	serine/threonine-protein kinase BRI1-like 1 precursor, putative, expressed
	Bradi1g66030	0.42089	0.00191228	0.418756	0.0406065	AT5G02780	glutathione transferase lambda 1	LOC_Os03g17470	IN2-1 protein, putative, expressed
	Bradi3g49520	0.42511	0.00307533	0.422698	0.0379064	AT1G65730	YELLOW STRIPE like 7	LOC_Os02g42220	transposon protein, putative, unclassified, expressed
	Bradi1g57930	0.426118	0.0256664	0.424553	0.0437374	AT5G66760	succinate dehydrogenase 1-1	LOC_Os07g04240	succinate dehydrogenase flavoprotein subunit,mitochondrial precursor, putative, expressed
	Bradi1g16560	0.431365	0.0254811	0.429258	0.0498599	AT3G08510	phospholipase C 2	LOC_Os07g49330	phospholipase C, putative, expressed
	Bradi1g77637	0.440015	0.0102243	0.437521	0.0285738	AT5G09590	mitochondrial HSO70 2	LOC_Os02g53420	DnaK family protein, putative, expressed
	Bradi3g04940	0.445107	0.0486	0.442644	0.037062	AT1G16670	Protein kinase superfamily protein	LOC_Os02g06930	protein kinase, putative, expressed
	Bradi2g21190	0.455077	0.0423627	0.452923	0.0209336	AT4G29090	Ribonuclease H-like superfamily protein	LOC_Os02g04410	expressed protein
	Bradi4g00920	0.457872	0.0225579	0.455441	0.0364006	AT4G37850	basic helix-loop-helix (bHLH) DNA-binding superfamily protein	LOC_Os12g43620	helix-loop-helix DNA-binding domain containing protein, expressed
	Bradi2g08340	0.45867	0.0199747	0.456949	0.0202401	AT5G46110	Glucose-6-phosphate/phosphate translocator-related	LOC_Os01g13770	DUF250 domain containing protein, putative, expressed
	Bradi4g06750	0.465418	1.12184e-05	0.463468	0.0180995	AT2G03530	ureide permease 2	LOC_Os12g31850	ureide permease, putative, expressed
	Bradi2g49420	0.468081	0.0277547	0.4664	0.0178948	AT3G16500	phytochrome-associated protein 1	LOC_Os01g53880	OsIAA6 - Auxin-responsive Aux/IAA gene family member, expressed
	Bradi3g45627	0.469914	0.00665347	0.46825	0.0173065	AT1G02850	beta glucosidase 11	LOC_Os01g70520	Os1bglu5 - beta-glucosidase homologue, similar to G. max isohydroxyurate hydrolase, expressed
	Bradi2g07940	0.475777	0.00158306	0.473539	0.0452852	AT4G20260	plasma-membrane associated cation-binding protein 1	LOC_Os01g13210	salt stress root protein RS1, putative, expressed
	Bradi3g28990	0.478043	0.015307	0.475939	0.0324792	AT5G03230	Protein of unknown function, DUF584	LOC_Os10g33990	DUF584 domain containing protein, putative, expressed
	Bradi1g35780	0.488074	0.033972	0.486163	0.0467017	AT5G13800	pheophytinase	LOC_Os06g24730	hydrolase, alpha/beta fold family domain containing protein, expressed
	Bradi3g16640	0.488481	5.93498e-05	0.486477	0.0200354	AT3G47420	phosphate starvation-induced gene 3	LOC_Os08g06010	transporter, major facilitator family, putative, expressed
	Bradi1g07790	0.489067	0.0142963	0.487815	0.0452586	AT5G67400	root hair specific 19	LOC_Os03g55410	peroxidase precursor, putative, expressed
	Bradi3g58980	0.492908	0.00912782	0.490905	0.0173065	AT4G39780	Integrase-type DNA-binding superfamily protein	LOC_Os02g51670	ethylene-responsive transcription factor, putative, expressed
	Bradi4g09257	0.494043	0.0205427	0.491877	0.0150128	AT3G09390	metallothionein 2A	LOC_Os12g38290	metallothionein, putative, expressed
	Bradi4g26270	0.494588	0.0112173	0.493116	0.0255029	AT3G10740	alpha-L-arabinofuranosidase 1	LOC_Os11g03730	alpha-N-arabinofuranosidase A, putative, expressed
	Bradi3g04050	0.495109	0.0190628	0.493317	0.0103044	AT4G31410	Protein of unknown function (DUF1644)	LOC_Os06g47860	expressed protein
	Bradi3g41200	0.498169	0.0199729	0.495833	0.0094038	AT5G50400	purple acid phosphatase 27	LOC_Os08g41880	nucleotide pyrophosphatase/phosphodiesterase, putative, expressed
	Bradi1g60170	0.499294	0.0465456	0.496499	0.016787	AT2G05940	Protein kinase superfamily protein	LOC_Os03g29410	tyrosine protein kinase domain containing protein, putative, expressed
	Bradi3g17750	0.509433	0.0240476	0.506863	0.00751775	0	0	0	0
	Bradi2g18670	0.513382	0.000581956	0.511892	0.0100735	AT1G71710	DNAse I-like superfamily protein	LOC_Os01g51890	endonuclease/exonuclease/phosphatase family domain containing protein, expressed
	Bradi1g32990	0.517128	0.0141347	0.514724	0.0247039	AT4G21320	Aldolase-type TIM barrel family protein	LOC_Os06g46900	phosphosulfolactate synthase-related protein, putative, expressed
	Bradi2g25527	0.517971	0.0021842	0.516213	0.0057897	AT5G18860	inosine-uridine preferring nucleoside hydrolase family protein	LOC_Os05g33644	inosine-uridine preferring nucleoside hydrolase family protein, putative, expressed
	Bradi2g60390	0.521191	0.0435923	0.518408	0.00977425	AT2G41540	6-phosphogluconate dehydrogenase family protein	LOC_Os01g71280	glycerol-3-phosphate dehydrogenase, putative, expressed
	Bradi4g39310	0.525132	0.000293455	0.523417	0.00961189	AT5G27380	glutathione synthetase 2	LOC_Os12g16200	glutathione synthetase, chloroplast precursor, putative, expressed
	Bradi2g57520	0.533864	0.000635275	0.531562	0.00839364	AT2G02960	RING/FYVE/PHD zinc finger superfamily protein	LOC_Os01g66970	zinc finger, C3HC4 type domain containing protein, expressed
	Bradi1g07170	0.534357	0.00702721	0.53216	0.0085556	AT2G22780	peroxisomal NAD-malate dehydrogenase 1	LOC_Os03g56280	lactate/malate dehydrogenase, putative, expressed
	Bradi1g30032	0.537544	0.0335971	0.535533	0.00575864	AT1G71250	GDSL-like Lipase/Acylhydrolase superfamily protein	LOC_Os06g50940	GDSL-like lipase/acylhydrolase, putative, expressed
	Bradi2g01980	0.538999	3.76956e-05	0.537281	0.00351711	AT1G68290	endonuclease 2	LOC_Os01g03730	nuclease PA3, putative, expressed
	Bradi2g49387	0.539882	0.000431465	0.537429	0.00311908	AT5G19740	Peptidase M28 family protein	LOC_Os01g53810	peptidase, putative, expressed
	Bradi2g10377	0.5438	0.0307589	0.5416	0.0107937	0	0	0	0
	Bradi1g38687	0.545802	0.00098849	0.544031	0.00625131	AT5G53120	spermidine synthase 3	LOC_Os02g15550	spermidine synthase, putative, expressed
	Bradi3g40045	0.549591	0.00707408	0.547907	0.00321071	AT4G13420	high affinity K+ transporter 5	LOC_Os08g39950	potassium transporter, putative, expressed
	Bradi3g38670	0.552111	0.0188149	0.549969	0.00309379	AT1G22410	Class-II DAHP synthetase family protein	LOC_Os08g37790	phospho-2-dehydro-3-deoxyheptonate aldolase, chloroplast precursor, putative, expressed
	Bradi2g09650	0.552204	0.00775124	0.549727	0.00228814	AT1G44970	Peroxidase superfamily protein	LOC_Os01g15810	peroxidase precursor, putative, expressed
	Bradi4g36870	0.553804	0.0395797	0.550903	0.00557819	AT5G11880	Pyridoxal-dependent decarboxylase family protein	LOC_Os09g37120	pyridoxal-dependent decarboxylase protein, putative, expressed
	Bradi2g12204	0.565285	0.00313214	0.563019	0.00187249	AT5G06730	Peroxidase superfamily protein	LOC_Os01g22352	peroxidase precursor, putative, expressed
	Bradi3g44150	0.566954	5.93899e-06	0.565355	0.00824149	AT5G50600	hydroxysteroid dehydrogenase 1	LOC_Os02g30714	dehydrogenase/reductase, putative, expressed
	Bradi2g47076	0.567842	0.00297617	0.565995	0.0292213	AT3G18260	Reticulon family protein	LOC_Os05g47690	reticulon domain containing protein, putative, expressed
	Bradi3g07830	0.570321	0.0225052	0.568367	0.0107635	AT1G80300	nucleotide transporter 1	LOC_Os02g11740	plastidic ATP/ADP-transporter, putative, expressed
	Bradi4g14870	0.584247	0.000951638	0.581745	0.00186918	AT3G23090	TPX2 (targeting protein for Xklp2) protein family	LOC_Os11g38010	targeting protein for Xklp2, putative, expressed
	Bradi2g60590	0.587845	0.00631418	0.585108	0.00447315	AT2G01170	bidirectional amino acid transporter 1	LOC_Os01g71740	amino acid permease family protein, putative, expressed
	Bradi1g64880	0.593427	8.73881e-07	0.59118	0.00282818	0	0	LOC_Os03g18850	pathogenesis-related Bet v I family protein, putative, expressed
	Bradi1g21590	0.594482	0.00135823	0.591951	0.0364006	AT1G72510	Protein of unknown function (DUF1677)	LOC_Os07g42220	expressed protein
	Bradi5g15540	0.594706	0.00158733	0.592691	0.00180421	AT1G61820	beta glucosidase 46	LOC_Os04g43390	Os4bglu16 - monolignol beta-glucoside homologue, expressed
	Bradi2g04895	0.594888	0.0389862	0.591881	0.0180326	AT1G52827	cadmium tolerance 1	LOC_Os06g05120	expressed protein
	Bradi3g58770	0.597658	0.0175181	0.594918	0.010529	AT1G34670	myb domain protein 93	LOC_Os06g11780	MYB family transcription factor, putative, expressed
	Bradi2g46835	0.60641	0.000655467	0.603753	0.0148848	AT2G01275	RING/FYVE/PHD zinc finger superfamily protein	LOC_Os05g47900	protein binding protein, putative, expressed
	Bradi4g41210	0.607649	0.00521721	0.605776	0.0006419	AT4G33490	Eukaryotic aspartyl protease family protein	LOC_Os12g07780	eukaryotic aspartyl protease domain containing protein, expressed
	Bradi3g05560	0.608146	0.00186528	0.606079	0.00549956	AT1G74940	Protein of unknown function (DUF581)	LOC_Os02g07820	DUF581 domain containing protein, expressed
	Bradi2g28150	0.609606	0.0317996	0.606609	0.00319877	AT1G56320	0	LOC_Os05g28770	GCRP9 - Glycine and cysteine rich family protein precursor, expressed
	Bradi1g67580	0.613342	0.00907892	0.610952	0.0271133	AT2G02850	plantacyanin	LOC_Os03g15340	plastocyanin-like domain containing protein, putative, expressed
	Bradi1g48453	0.613793	0.017948	0.612287	0.00040775	0	0	0	0
	Bradi1g55780	0.619916	0.0410104	0.616964	0.00264779	AT2G48140	Bifunctional inhibitor/lipid-transfer protein/seed storage 2S albumin superfamily protein	LOC_Os03g57980	LTPL99 - Protease inhibitor/seed storage/LTP family protein precursor, expressed
	Bradi4g21836	0.621342	0.0209026	0.618596	0.00286588	AT1G72180	Leucine-rich receptor-like protein kinase family protein	LOC_Os11g12530	receptor-like protein kinase 5 precursor, putative, expressed
	Bradi4g35376	0.622579	0.0285691	0.619936	0.0467017	AT2G36980	Tetratricopeptide repeat (TPR)-like superfamily protein	LOC_Os09g34870	pentatricopeptide, putative, expressed
	Bradi1g11920	0.628013	6.90161e-05	0.625725	0.0125767	AT1G18980	RmlC-like cupins superfamily protein	LOC_Os03g48780	Cupin domain containing protein, expressed
	Bradi1g05827	0.631472	0.00421258	0.628693	0.00103544	AT2G48130	Bifunctional inhibitor/lipid-transfer protein/seed storage 2S albumin superfamily protein	LOC_Os03g57990	LTPL74 - Protease inhibitor/seed storage/LTP family protein precursor, expressed
	Bradi4g30536	0.632579	0.00084294	0.630196	0.0271133	0	0	0	0
	Bradi2g03840	0.644698	0.0129879	0.642867	0.0103044	AT5G01320	Thiamine pyrophosphate dependent pyruvate decarboxylase family protein	LOC_Os01g06660	thiamine pyrophosphate enzyme, C-terminal TPP binding domain containing protein, expressed
	Bradi1g73680	0.646526	0.0397494	0.643977	0.0010011	0	0	LOC_Os03g08130	expressed protein
	Bradi3g38310	0.658795	0.00050301	0.65732	0.000155717	AT2G26560	phospholipase A 2A	LOC_Os08g37210	patatin, putative, expressed
	Bradi2g23460	0.65913	0.00200332	0.656452	0.000215534	AT2G37790	NAD(P)-linked oxidoreductase superfamily protein	LOC_Os05g38230	oxidoreductase, aldo/keto reductase family protein, putative, expressed
	Bradi1g43680	0.666476	0.0129739	0.663408	0.000119523	AT1G68850	Peroxidase superfamily protein	LOC_Os06g16350	peroxidase precursor, putative, expressed
	Bradi2g57740	0.667695	0.0184501	0.664846	0.000924223	0	0	LOC_Os01g67390	POEI32 - Pollen Ole e I allergen and extensin family protein precursor, expressed
	Bradi2g23445	0.669834	0.0264112	0.668299	0.00135724	AT5G02090	0	LOC_Os05g38264	expressed protein
	Bradi3g53300	0.681232	0.00355955	0.678477	0.00339383	AT4G35350	xylem cysteine peptidase 1	LOC_Os02g48450	xylem cysteine proteinase 2 precursor, putative, expressed
	Bradi4g42290	0.683254	5.34739e-05	0.681215	0.0012965	0	0	LOC_Os12g05690	expressed protein
	Bradi4g30637	0.684478	0.00724998	0.682428	0.00802961	AT3G25570	Adenosylmethionine decarboxylase family protein	LOC_Os09g25620	CPuORF8 - conserved peptide uORF-containing transcript, expressed
	Bradi3g12570	0.69296	0.0352681	0.689753	3.40359e-05	0	0	0	0
	Bradi2g52630	0.693904	0.00455879	0.691327	0.00479824	AT3G63060	EID1-like 3	LOC_Os01g58850	circadian clock coupling factor-related, putative, expressed
	Bradi3g07860	0.705067	4.43849e-06	0.702632	0.000130498	0	0	LOC_Os06g05120	expressed protein
	Bradi1g25107	0.713256	0.0388853	0.710731	1.59384e-05	AT5G16910	cellulose-synthase like D2	LOC_Os07g36630	CSLF8 - cellulose synthase-like family F; beta1,3;1,4 glucan synthase, expressed
	Bradi4g39720	0.713746	0.0448125	0.712111	7.64134e-05	AT1G78170	0	LOC_Os12g13100	WW domain containing protein, expressed
	Bradi3g04754	0.71576	2.17413e-06	0.714333	0.0222605	AT4G21105	cytochrome-c oxidases;electron carriers	LOC_Os02g06650	COX VIIa, putative, expressed
	Bradi2g30390	0.722626	0.00853966	0.721247	0.0357118	AT2G38480	Uncharacterised protein family (UPF0497)	LOC_Os05g27790	membrane associated DUF588 domain containing protein, putative, expressed
	Bradi3g36930	0.730398	0.0150866	0.728644	0.00650616	AT2G24270	aldehyde dehydrogenase 11A3	LOC_Os08g34210	aldehyde dehydrogenase, putative, expressed
	Bradi4g11892	0.735023	0.0474093	0.732765	0.0297791	0	0	LOC_Os11g42170	expressed protein
	Bradi2g48770	0.744734	0.000404337	0.742747	4.56365e-05	AT2G42820	HVA22-like protein F	LOC_Os01g52780	HVA22, putative, expressed
	Bradi3g35067	0.766256	0.0250735	0.763844	0.00435098	AT5G44360	FAD-binding Berberine family protein	LOC_Os02g14090	berberine and berberine like domain containing protein, expressed
	Bradi1g29070	0.771183	0.00254265	0.769381	0.00196126	AT4G15610	Uncharacterised protein family (UPF0497)	LOC_Os07g26110	membrane associated DUF588 domain containing protein, putative, expressed
	Bradi1g52740	0.781746	0.000571725	0.779831	3.4024e-05	AT3G43600	aldehyde oxidase 2	LOC_Os07g18120	aldehyde oxidase, putative, expressed
	Bradi1g12117	0.814513	0.00250426	0.812593	2.92199e-06	AT5G62670	H(+)-ATPase 11	LOC_Os12g44150	plasma membrane ATPase, putative, expressed
	Bradi5g27540	0.81515	3.75311e-06	0.813484	1.42942e-06	AT1G34260	FORMS APLOID AND BINUCLEATE CELLS 1A	LOC_Os08g01390	phosphatidylinositol-4-phosphate 5-Kinase, putative, expressed
	Bradi3g34610	0.817388	7.87545e-05	0.815633	0.0202566	AT2G23000	serine carboxypeptidase-like 10	LOC_Os04g09720	OsSCP22 - Putative Serine Carboxypeptidase homologue, expressed
	Bradi1g50540	0.820348	9.96195e-05	0.818755	0.00201251	AT1G31812	acyl-CoA-binding protein 6	LOC_Os08g06550	acyl CoA binding protein, putative, expressed
	Bradi4g09236	0.823588	0.000404337	0.82112	2.45493e-05	AT3G09310	0	LOC_Os11g47930	alpha-hemolysin, putative, expressed
	Bradi4g20117	0.830151	0.0382797	0.827489	4.38066e-07	AT4G35160	O-methyltransferase family protein	LOC_Os11g20090	O-methyltransferase, putative, expressed
	Bradi2g11450	0.834835	0.0130241	0.832378	0.000441083	AT4G01950	glycerol-3-phosphate acyltransferase 3	LOC_Os01g19390	glycerol-3-phosphate acyltransferase, putative, expressed
	Bradi4g04000	0.839044	0.0432855	0.835569	0.0499086	0	0	LOC_Os04g28850	RALFL36 - Rapid ALkalinization Factor RALF family protein precursor, expressed
	Bradi3g46320	0.845374	0.0372507	0.84291	0.00601367	AT5G06710	homeobox from Arabidopsis thaliana	LOC_Os02g35770	homeobox associated leucine zipper, putative, expressed
	Bradi4g07570	0.849828	0.0464827	0.84696	8.93359e-08	AT3G48740	Nodulin MtN3 family protein	LOC_Os12g29220	nodulin MtN3 family protein, putative, expressed
	Bradi2g41750	0.856476	0.000635275	0.854212	0.000821269	AT3G61040	cytochrome P450, family 76, subfamily C, polypeptide 7	LOC_Os12g09500	cytochrome P450, putative, expressed
	Bradi1g57680	0.86532	2.38602e-08	0.8635	0.00151287	AT5G43010	regulatory particle triple-A ATPase 4A	LOC_Os02g10640	26S protease regulatory subunit, putative, expressed
	Bradi3g47220	0.869411	0.0216728	0.86615	0.0018572	AT3G20180	Copper transport protein family	LOC_Os02g37280	heavy metal transport/detoxification protein, putative, expressed
	Bradi2g51586	0.870458	0.0146494	0.868615	0.00871303	AT4G37000	accelerated cell death 2 (ACD2)	LOC_Os10g25030	red chlorophyll catabolite reductase, putative, expressed
	Bradi5g11820	0.88906	0.000581956	0.885582	0.0255029	AT3G60520	0	LOC_Os04g37700	expressed protein
	Bradi2g21010	0.902138	0.00620128	0.900744	1.81156e-07	AT3G05950	RmlC-like cupins superfamily protein	LOC_Os08g08980	cupin domain containing protein, expressed
	Bradi2g04690	0.907586	0.00168075	0.905294	5.0582e-09	AT1G15460	HCO3- transporter family	LOC_Os01g08020	boron transporter protein, putative, expressed
	Bradi1g56260	0.911779	0.00020135	0.910163	0.00138054	0	0	0	0
	Bradi1g51910	0.9228	0.00319713	0.92151	0.0168855	AT3G30340	nodulin MtN21 /EamA-like transporter family protein	LOC_Os06g01966	auxin-induced protein 5NG4, putative, expressed
	Bradi3g60337	0.923189	5.28075e-06	0.921392	2.55003e-09	AT3G14470	NB-ARC domain-containing disease resistance protein	LOC_Os02g16270	xa1, putative, expressed
	Bradi2g52110	0.930325	3.09416e-06	0.928233	3.32517e-07	AT2G23620	methyl esterase 1	LOC_Os01g57770	OsPOP4 - Putative Prolyl Oligopeptidase homologue, expressed
	Bradi3g26850	0.930823	0.0411201	0.928702	6.87526e-05	0	0	LOC_Os10g28080	glycosyl hydrolase, putative, expressed
	Bradi2g20127	0.931431	0.0021842	0.928468	1.50139e-06	0	0	0	0
	Bradi1g70907	0.935391	0.0021842	0.932492	0.000594767	AT1G70210	CYCLIN D1;1	LOC_Os03g10650	cyclin, putative, expressed
	Bradi2g41087	0.94637	6.03513e-05	0.94397	1.93177e-09	AT3G51860	cation exchanger 3	LOC_Os01g37690	sodium/calcium exchanger protein, putative, expressed
	Bradi1g31998	0.947542	0.0184501	0.945659	0.0353327	0	0	LOC_Os10g04380	expressed protein
	Bradi1g14983	0.949812	0.00645563	0.946731	0.0218123	AT5G08030	PLC-like phosphodiesterases superfamily protein	LOC_Os03g40670	glycerophosphoryl diester phosphodiesterase family protein, putative, expressed
	Bradi2g12192	0.96175	0.000202957	0.959188	0.00240959	AT3G21770	Peroxidase superfamily protein	LOC_Os01g22336	peroxidase precursor, putative, expressed
	Bradi1g08421	0.967551	0.0444377	0.965096	0.000121206	AT4G16370	oligopeptide transporter	LOC_Os03g54000	oligopeptide transporter, putative, expressed
	Bradi4g09232	0.978927	0.00650036	0.976203	4.77112e-07	AT1G07530	SCARECROW-like 14	LOC_Os12g38490	SCARECROW, putative, expressed
	Bradi4g22610	0.987181	0.0066104	0.985233	5.06529e-09	AT1G77120	alcohol dehydrogenase 1	LOC_Os11g10510	dehydrogenase, putative, expressed
	Bradi2g55303	0.994837	0.0030527	0.992074	0.0139969	AT4G18770	myb domain protein 98	LOC_Os01g63680	MYB family transcription factor, putative, expressed
	Bradi3g26840	1.02965	9.17895e-09	1.02734	1.14852e-08	0	0	LOC_Os10g28120	glycosyl hydrolase, putative, expressed
	Bradi1g63510	1.03745	0.0374166	1.03528	0.000832367	AT1G09780	Phosphoglycerate mutase, 2,3-bisphosphoglycerate-independent	LOC_Os03g21260	2,3-bisphosphoglycerate-independent phosphoglycerate mutase, putative, expressed
	Bradi3g50300	1.03856	1.10835e-06	1.03731	0.000832367	AT1G05490	chromatin remodeling 31	LOC_Os02g43460	required to maintain repression 1, putative, expressed
	Bradi4g24857	1.05765	0.0462424	1.05481	0.0143399	AT3G14460	LRR and NB-ARC domains-containing disease resistance protein	LOC_Os11g06220	expressed protein
	Bradi3g07000	1.05909	0.00306736	1.05701	0.00225062	AT3G45140	lipoxygenase 2	LOC_Os02g10120	lipoxygenase, putative, expressed
	Bradi5g01235	1.06439	2.33269e-05	1.06081	0.02022	0	0	0	0
	Bradi3g03770	1.07075	0.0158632	1.06815	0.00264779	AT5G57180	chloroplast import apparatus 2	LOC_Os02g05470	CCT motif family protein, expressed
	Bradi3g60740	1.07445	0.00682262	1.0712	0.000575225	AT1G20925	Auxin efflux carrier family protein	LOC_Os09g38130	auxin efflux carrier component, putative, expressed
	Bradi5g15587	1.08391	0.00275728	1.08099	0.0300092	AT4G28530	NAC domain containing protein 74	LOC_Os04g43560	no apical meristem protein, putative, expressed
	Bradi1g72610	1.08573	0.0265298	1.08184	0.0151371	AT3G43440	jasmonate-zim-domain protein 11	LOC_Os03g08310	ZIM domain containing protein, putative, expressed
	Bradi2g59650	1.09712	0.0033482	1.09474	0.00931026	AT1G02850	beta glucosidase 11	LOC_Os01g70520	Os1bglu5 - beta-glucosidase homologue, similar to G. max isohydroxyurate hydrolase, expressed
	Bradi1g54545	1.09802	0.0422833	1.09387	0.0260027	0	0	0	0
	Bradi1g20950	1.09911	0.00296578	1.09648	1.85808e-06	AT1G22900	Disease resistance-responsive (dirigent-like protein) family protein	LOC_Os07g42570	dirigent, putative, expressed
	Bradi2g50580	1.13003	0.00295492	1.12655	0.00331053	AT1G52190	Major facilitator superfamily protein	LOC_Os01g55610	peptide transporter PTR2, putative, expressed
	Bradi3g60344	1.13399	0.000663887	1.13071	0.0410696	0	0	0	0
	Bradi2g02350	1.17907	0.00470408	1.17476	0.0124286	AT1G53540	HSP20-like chaperones superfamily protein	LOC_Os01g04350	hsp20/alpha crystallin family protein, putative, expressed
	Bradi3g17753	1.19371	4.81856e-05	1.19112	7.64134e-05	0	0	0	0
	Bradi5g15550	1.20523	0.00618488	1.20273	0.0335871	AT4G13670	plastid transcriptionally active 5	LOC_Os04g43420	PTAC5, putative, expressed
	Bradi1g66720	1.20538	2.17727e-05	1.20201	0.00119791	AT5G60020	laccase 17	LOC_Os03g16610	laccase precursor protein, putative, expressed
	Bradi3g44300	1.20626	0.0157624	1.20288	0.0339199	AT1G02335	germin-like protein subfamily 2 member 2 precursor	LOC_Os09g39530	Cupin domain containing protein, expressed
	Bradi2g38205	1.21213	0.0137198	1.20909	0.00391909	0	0	0	0
	Bradi5g02810	1.21743	7.24098e-11	1.21607	1.96729e-09	0	0	LOC_Os04g11040	expressed protein
	Bradi2g56414	1.2531	0.0285898	1.24788	0.0366055	AT1G04170	eukaryotic translation initiation factor 2 gamma subunit	LOC_Os12g41400	eukaryotic translation initiation factor 2 subunit gamma, putative, expressed
	Bradi2g56815	1.29912	0.00568626	1.29533	0.00138592	0	0	0	0
	Bradi3g09910	1.30368	0.00992939	1.30105	7.88281e-07	AT3G07600	Heavy metal transport/detoxification superfamily protein	LOC_Os09g09930	heavy metal transport/detoxification protein, putative, expressed
	Bradi3g36670	1.30919	0.00287687	1.30772	0.0075997	AT3G04060	NAC domain containing protein 46	LOC_Os09g24560	No apical meristem protein, putative, expressed
	Bradi3g40007	1.31842	7.7188e-15	1.31667	5.65025e-12	AT2G44480	beta glucosidase 17	LOC_Os08g39870	Os8bglu28 - beta-glucosidase homologue, similar to Os4bglu12 exoglucanase, expressed
	Bradi2g48350	1.31984	0.0066104	1.31577	0.00225062	AT5G19600	sulfate transporter 3;5	LOC_Os01g52130	sulfate transporter, putative, expressed
	Bradi2g19010	1.3979	0.00428159	1.39503	0.00116567	AT2G42750	DNAJ heat shock N-terminal domain-containing protein	LOC_Os05g45350	dnaJ domain containing protein, expressed
	Bradi3g38282	1.42291	0.0171991	1.41785	0.0301334	AT2G26560	phospholipase A 2A	LOC_Os08g37180	patatin, putative, expressed
	Bradi3g29055	1.42303	0.00341014	1.42014	0.000160373	0	0	0	0
	Bradi5g27350	1.43053	0.00707408	1.42763	0.000202686	AT5G53890	phytosylfokine-alpha receptor 2	LOC_Os07g01710	phytosulfokine receptor precursor, putative, expressed
	Bradi3g17330	1.43419	0.00311883	1.4302	0.00114748	AT3G05950	RmlC-like cupins superfamily protein	LOC_Os08g09040	Cupin domain containing protein, expressed
	Bradi5g17527	1.49808	0.00444442	1.49488	1.45609e-06	AT3G07040	NB-ARC domain-containing disease resistance protein	LOC_Os04g46300	disease resistance protein RPM1, putative, expressed
	Bradi4g26795	1.50839	0.0153105	1.5038	0.00762805	AT4G08850	Leucine-rich repeat receptor-like protein kinase family protein	LOC_Os02g34790	receptor-like protein kinase 5 precursor, putative, expressed
	Bradi2g23870	1.51447	0.0141954	1.51167	0.00112624	AT1G08290	WIP domain protein 3	LOC_Os05g37190	ZOS5-08 - C2H2 zinc finger protein, expressed
	Bradi4g03950	1.54298	3.45607e-06	1.54116	1.03822e-17	0	0	LOC_Os06g31060	PROLM23 - Prolamin precursor, expressed
	Bradi5g10470	1.59592	0.00775124	1.59043	0.00158845	AT2G02540	homeobox protein 21	LOC_Os04g35500	ZF-HD protein dimerisation region containing protein, expressed
	Bradi2g50510	1.60075	0.0204488	1.59628	0.000857891	AT1G79840	HD-ZIP IV family of homeobox-leucine zipper protein with lipid-binding START domain	LOC_Os01g55549	homeobox and START domains containing protein, putative, expressed
	Bradi4g04987	1.60446	0.00487601	1.60217	1.56781e-06	AT1G70080	Terpenoid cyclases/Protein prenyltransferases superfamily protein	LOC_Os04g27190	terpene synthase, putative, expressed
	Bradi4g36601	1.64612	2.69943e-06	1.64446	9.92907e-13	AT3G54820	plasma membrane intrinsic protein 2;5	LOC_Os09g36930	aquaporin protein, putative, expressed
	Bradi2g45030	1.65641	0.00644135	1.65177	0.0010207	AT2G01400	0	LOC_Os01g45640	tat pathway signal sequence family protein, expressed
	Bradi2g38107	1.67946	4.46828e-05	1.67723	3.4024e-05	AT1G31950	Terpenoid cyclases/Protein prenyltransferases superfamily protein	LOC_Os02g26014	terpene synthase, putative, expressed
	Bradi1g44425	1.71919	4.76101e-05	1.71497	9.08868e-06	AT2G34930	disease resistance family protein / LRR family protein	LOC_Os01g41770	leucine rich repeat protein, putative, expressed
	Bradi1g14845	1.72201	0.00511568	1.71745	2.16291e-05	AT2G39540	Gibberellin-regulated family protein	LOC_Os03g41060	GASR2 - Gibberellin-regulated GASA/GAST/Snakin family protein precursor, putative, expressed
	Bradi5g11230	1.95713	0.000541765	1.95072	0.00030763	AT1G22360	UDP-glucosyl transferase 85A2	LOC_Os08g31200	cytokinin-O-glucosyltransferase 2, putative, expressed
	Bradi1g43347	2.20233	0.00746135	2.19797	2.57068e-08	0	0	0	0
	Bradi4g00713	3.42644	1.12541e-22	3.42331	4.12444e-75	AT1G48720	0	LOC_Os12g15530	retrotransposon protein, putative, unclassified, expressed
	Bradi1g71360	4.01836	0.0478521	4.00199	7.28113e-16	AT3G18830	polyol/monosaccharide transporter 5	LOC_Os03g10100	transporter family protein, putative, expressed
	Bradi2g22460	4.15139	0.0265298	4.15308	4.03559e-77	AT5G01670	NAD(P)-linked oxidoreductase superfamily protein	LOC_Os05g39690	oxidoreductase, aldo/keto reductase family protein, putative, expressed
Shoot
	Bradi3g10520	-5.40269	2.37608e-05	-5.39394	1.58524e-63	AT1G56430	nicotianamine synthase 4	LOC_Os03g19420	nicotianamine synthase, putative, expressed
	Bradi4g22290	-5.00461	0.0202843	-5.01856	5.33668e-56	AT5G66400	Dehydrin family protein	LOC_Os11g26780	dehydrin, putative, expressed
	Bradi1g64487	-4.3166	2.16802e-14	-4.31961	8.58557e-24	AT1G56430	nicotianamine synthase 4	LOC_Os03g19427	nicotianamine synthase, putative, expressed
	Bradi2g52530	-4.12984	1.59948e-08	-4.08057	3.01253e-09	AT5G04010	F-box family protein	LOC_Os01g58670	expressed protein
	Bradi2g60970	-4.08693	1.17599e-11	-4.09945	1.64159e-77	AT3G56970	basic helix-loop-helix (bHLH) DNA-binding superfamily protein	LOC_Os01g72370	helix-loop-helix DNA-binding domain containing protein, expressed
	Bradi3g54950	-3.37455	0.00256635	-3.38737	3.21248e-20	AT1G15950	cinnamoyl coa reductase 1	LOC_Os02g56680	dehydrogenase, putative, expressed
	Bradi3g47290	-3.25769	0.0186258	-3.26504	1.44448e-14	AT2G05540	Glycine-rich protein family	0	0
	Bradi2g19010	-3.21378	5.6762e-18	-3.23154	1.9441e-21	AT2G42750	DNAJ heat shock N-terminal domain-containing protein	LOC_Os05g45350	dnaJ domain containing protein, expressed
	Bradi4g43610	-3.17604	0.00449512	-3.18541	4.49526e-40	AT4G10490	2-oxoglutarate (2OG) and Fe(II)-dependent oxygenase superfamily protein	LOC_Os07g07410	oxidoreductase, 2OG-Fe oxygenase family protein, putative, expressed
	Bradi2g61050	-2.97366	3.73132e-11	-2.98965	1.16547e-31	AT3G56970	basic helix-loop-helix (bHLH) DNA-binding superfamily protein	LOC_Os01g72370	helix-loop-helix DNA-binding domain containing protein, expressed
	Bradi5g23550	-2.9359	0.00600299	-2.97969	1.05041e-17	AT2G26450	Plant invertase/pectin methylesterase inhibitor superfamily	LOC_Os04g54850	pectinesterase, putative, expressed
	Bradi5g23158	-2.91476	0.00238586	-2.92936	7.42291e-23	AT4G10270	Wound-responsive family protein	LOC_Os04g54240	wound induced protein, putative, expressed
	Bradi2g26069	-2.86047	0.000686796	-2.81176	0.000908789	0	0	0	0
	Bradi3g10058	-2.74074	8.58881e-06	-2.74661	2.00336e-07	AT4G10540	Subtilase family protein	LOC_Os02g17090	OsSub17 - Putative Subtilisin homologue, expressed
	Bradi1g27481	-2.54892	8.45413e-05	-2.53922	0.000206006	0	0	0	0
	Bradi5g23182	-2.54779	8.36852e-05	-2.56612	2.27117e-31	AT4G10270	Wound-responsive family protein	LOC_Os04g54240	wound induced protein, putative, expressed
	Bradi4g39870	-2.54094	0.00879608	-2.51943	0.000581782	AT5G12480	calmodulin-domain protein kinase 7	LOC_Os12g12860	CAMK_CAMK_like.46 - CAMK includes calcium/calmodulin depedent protein kinases, expressed
	Bradi4g06533	-2.50305	1.21236e-06	-2.5181	1.17238e-15	0	0	0	0
	Bradi2g44860	-2.4998	7.52326e-26	-2.51976	3.1068e-23	0	0	0	0
	Bradi2g45450	-2.45925	6.0746e-27	-2.48081	2.5569e-37	AT5G53450	OBP3-responsive gene 1	LOC_Os01g46720	expressed protein
	Bradi1g12130	-2.41277	8.14731e-15	-2.43424	4.32795e-38	AT1G29930	chlorophyll A/B binding protein 1	LOC_Os01g41710	chlorophyll A-B binding protein, putative, expressed
	Bradi1g41900	-2.28944	0.00291748	-2.29554	0.000531357	AT5G15180	Peroxidase superfamily protein	LOC_Os06g27850	peroxidase precursor, putative, expressed
	Bradi1g51080	-2.26931	0.0492207	-2.29498	1.78127e-15	AT5G25940	early nodulin-related	LOC_Os06g04940	early nodulin 93 ENOD93 protein, putative, expressed
	Bradi1g73970	-2.14806	0.0170068	-2.18103	5.80894e-24	AT1G04770	Tetratricopeptide repeat (TPR)-like superfamily protein	LOC_Os03g06970	tetratricopeptide repeat domain containing protein, expressed
	Bradi2g05151	-2.1397	8.83852e-05	-2.15213	4.00773e-06	0	0	0	0
	Bradi3g12450	-2.13818	0.000104593	-2.16227	2.55989e-07	AT5G24860	flowering promoting factor 1	LOC_Os02g26210	flowering promoting factor-like 1, putative, expressed
	Bradi3g50267	-2.13411	3.06242e-07	-2.15133	3.14309e-08	AT5G53550	YELLOW STRIPE like 3	LOC_Os02g43410	transposon protein, putative, unclassified, expressed
	Bradi1g47030	-2.12912	0.00481606	-2.15199	4.18903e-13	AT4G35160	O-methyltransferase family protein	LOC_Os12g25450	O-methyltransferase, putative, expressed
	Bradi3g12590	-2.09972	0.0273109	-2.10604	0.00597941	AT3G54700	phosphate transporter 1;7	LOC_Os08g45000	inorganic phosphate transporter, putative, expressed
	Bradi2g43755	-2.07203	5.25642e-06	-2.09232	4.37136e-06	AT5G24090	chitinase A	LOC_Os01g19750	glycosyl hydrolase, putative, expressed
	Bradi1g43750	-2.04788	1.24157e-06	-2.0546	5.36141e-05	AT5G57750	RING/U-box superfamily protein	LOC_Os06g16060	zinc finger, C3HC4 type domain containing protein, expressed
	Bradi3g14685	-2.0417	0.00196206	-2.04396	0.00178591	0	0	LOC_Os01g02760	receptor-like kinase, putative, expressed
	Bradi1g69070	-2.03365	0.00624595	-2.03285	0.00404163	AT1G19400	Erythronate-4-phosphate dehydrogenase family protein	LOC_Os03g12700	expressed protein
	Bradi2g47640	-2.00646	0.00384134	-2.00451	0.00466633	AT1G12940	nitrate transporter2.5	LOC_Os01g50820	transporter, major facilitator family, putative, expressed
	Bradi1g33070	-2.0063	0.0453542	-2.0203	1.57478e-10	AT4G10270	Wound-responsive family protein	LOC_Os06g46970	wound induced protein, putative, expressed
	Bradi1g15830	-2.00569	1.3658e-10	-2.02544	1.04095e-17	AT5G67370	Protein of unknown function (DUF1230)	LOC_Os03g32490	DUF1230 domain containing protein, expressed
	Bradi1g55488	-1.97666	3.17699e-07	-2.00071	2.66631e-10	0	0	0	0
	Bradi4g16750	-1.95793	0.00427681	-1.97413	5.76382e-24	AT3G02550	LOB domain-containing protein 41	LOC_Os01g32770	DUF260 domain containing protein, putative, expressed
	Bradi1g17380	-1.93833	0.00473637	-1.95921	0.000414402	AT5G17780	alpha/beta-Hydrolases superfamily protein	LOC_Os07g48610	hydrolase, alpha/beta fold family domain containing protein, expressed
	Bradi5g23150	-1.91793	5.29287e-06	-1.93723	4.52376e-24	AT4G10270	Wound-responsive family protein	LOC_Os04g54240	wound induced protein, putative, expressed
	Bradi4g36601	-1.87038	3.18355e-08	-1.8895	5.40514e-26	AT3G54820	plasma membrane intrinsic protein 2;5	LOC_Os09g36930	aquaporin protein, putative, expressed
	Bradi2g41390	-1.84802	0.00225724	-1.86055	5.22325e-06	AT3G21330	basic helix-loop-helix (bHLH) DNA-binding superfamily protein	LOC_Os01g38610	helix-loop-helix DNA-binding domain containing protein, expressed
	Bradi2g35013	-1.82392	0.00995162	-1.82561	0.00977945	0	0	0	0
	Bradi2g50620	-1.81521	4.20555e-05	-1.83503	1.24705e-07	AT5G55570	0	LOC_Os01g55670	expressed protein
	Bradi5g23386	-1.80946	0.0413348	-1.80262	0.0158493	0	0	LOC_Os07g43690	expressed protein
	Bradi4g42405	-1.80821	0.00175616	-1.82331	0.00398862	0	0	0	0
	Bradi2g44856	-1.80512	1.73796e-07	-1.82403	1.55035e-20	AT5G14740	carbonic anhydrase 2	LOC_Os01g45274	carbonic anhydrase, chloroplast precursor, putative, expressed
	Bradi2g28254	-1.80392	2.06895e-05	-1.82306	1.29022e-09	AT3G09390	metallothionein 2A	LOC_Os12g38270	metallothionein, putative, expressed
	Bradi2g56360	-1.79717	1.51972e-09	-1.81724	7.36254e-12	AT1G22540	Major facilitator superfamily protein	LOC_Os01g65110	POT family protein, expressed
	Bradi1g17098	-1.75616	0.0363782	-1.75843	0.0118199	0	0	0	0
	Bradi5g17755	-1.75517	0.00779676	-1.7657	0.00834836	AT2G46420	Plant protein 1589 of unknown function	LOC_Os05g12170	plant-specific domain TIGR01589 family protein, putative, expressed
	Bradi1g58102	-1.74538	0.0381122	-1.74634	0.0200468	0	0	0	0
	Bradi5g07365	-1.72974	1.50235e-09	-1.7449	1.25223e-05	0	0	0	0
	Bradi3g53601	-1.69551	0.00117024	-1.72193	1.73802e-05	AT4G14620	Protein of unknown function (DUF506)	LOC_Os02g48850	plant-specific domain TIGR01615 family protein, expressed
	Bradi1g33075	-1.69128	0.00142342	-1.70544	7.8944e-05	0	0	LOC_Os06g46980	expressed protein
	Bradi2g16290	-1.68992	2.93259e-36	-1.71294	2.12348e-17	AT2G34420	photosystem II light harvesting complex gene B1B2	LOC_Os01g41710	chlorophyll A-B binding protein, putative, expressed
	Bradi4g42530	-1.67361	9.88459e-13	-1.69604	4.75671e-12	AT2G16980	Major facilitator superfamily protein	LOC_Os11g05390	transporter, major facilitator family, putative, expressed
	Bradi2g42508	-1.65266	0.000244389	-1.67563	0.00159024	0	0	0	0
	Bradi2g03807	-1.65096	8.36518e-05	-1.66751	4.42563e-08	AT1G33811	GDSL-like Lipase/Acylhydrolase superfamily protein	LOC_Os12g17570	GDSL-like lipase/acylhydrolase, putative, expressed
	Bradi4g16740	-1.64417	0.000179664	-1.66231	1.24301e-19	AT3G02550	LOB domain-containing protein 41	LOC_Os01g32770	DUF260 domain containing protein, putative, expressed
	Bradi1g75430	-1.6306	0.0132897	-1.64886	0.00165919	AT4G28650	Leucine-rich repeat transmembrane protein kinase family protein	LOC_Os03g05140	receptor-like protein kinase 2 precursor, putative, expressed
	Bradi4g42517	-1.61909	2.10845e-17	-1.63784	5.1745e-07	AT3G52820	purple acid phosphatase 22	LOC_Os11g05400	Ser/Thr protein phosphatase family protein, putative, expressed
	Bradi4g13783	-1.61819	0.00153522	-1.63839	0.00539551	0	0	0	0
	Bradi3g08280	-1.61159	0.0496517	-1.62331	0.0147073	AT5G56960	basic helix-loop-helix (bHLH) DNA-binding family protein	LOC_Os02g12820	helix-loop-helix DNA-binding domain containing protein, expressed
	Bradi1g01700	-1.60794	0.0204339	-1.63017	0.000962206	AT3G07130	purple acid phosphatase 15	LOC_Os03g63074	Ser/Thr protein phosphatase family protein, expressed
	Bradi5g23063	-1.60188	0.00145032	-1.62156	1.64866e-06	0	0	0	0
	Bradi4g30060	-1.58649	5.11054e-14	-1.61062	1.381e-19	AT3G47470	light-harvesting chlorophyll-protein complex I subunit A4	LOC_Os08g33820	chlorophyll A-B binding protein, putative, expressed
	Bradi5g24640	-1.5863	2.79575e-05	-1.60629	3.58086e-15	AT5G47770	farnesyl diphosphate synthase 1	LOC_Os04g56230	polyprenyl synthetase, putative, expressed
	Bradi3g42627	-1.58536	1.37141e-15	-1.60756	7.82987e-17	AT5G57880	multipolar spindle 1	LOC_Os08g44180	expressed protein
	Bradi2g23996	-1.58486	0.00133959	-1.60885	0.000653649	AT5G04820	ovate family protein 13	LOC_Os05g36990	ATOFP18/OFP18, putative, expressed
	Bradi1g72110	-1.57902	1.49058e-14	-1.60362	3.10481e-19	AT1G09750	Eukaryotic aspartyl protease family protein	LOC_Os03g08790	aspartic proteinase nepenthesin precursor, putative, expressed
	Bradi1g54950	-1.57638	2.47694e-07	-1.59657	3.58814e-06	AT5G03795	Exostosin family protein	LOC_Os07g09050	exostosin family protein, putative, expressed
	Bradi1g45420	-1.56714	0.00646582	-1.59517	0.000536101	AT1G22170	Phosphoglycerate mutase family protein	LOC_Os02g51590	phosphoglycerate mutase, putative, expressed
	Bradi3g60517	-1.56705	0.000161016	-1.58712	4.29006e-11	AT3G19900	0	LOC_Os02g58310	expressed protein
	Bradi4g43137	-1.5605	1.25277e-05	-1.57949	3.78349e-05	AT2G41290	strictosidine synthase-like 2	LOC_Os11g04660	strictosidine synthase, putative, expressed
	Bradi1g24760	-1.5567	2.45211e-33	-1.57914	9.42732e-17	AT5G54270	light-harvesting chlorophyll B-binding protein 3	LOC_Os07g37550	chlorophyll A-B binding protein, putative, expressed
	Bradi3g06350	-1.5524	3.47928e-06	-1.57069	2.00414e-06	AT4G35220	Cyclase family protein	LOC_Os02g09420	cyclase family protein, putative, expressed
	Bradi5g24630	-1.53643	6.53692e-07	-1.55633	2.00414e-06	AT5G42930	alpha/beta-Hydrolases superfamily protein	LOC_Os04g56240	lipase, putative, expressed
	Bradi2g61247	-1.53509	1.47641e-13	-1.55825	6.51531e-14	AT3G28040	Leucine-rich receptor-like protein kinase family protein	LOC_Os01g72700	expressed protein
	Bradi2g45143	-1.53433	5.83864e-06	-1.55319	6.78766e-10	0	0	LOC_Os01g45914	expressed protein
	Bradi4g20197	-1.5315	4.37386e-17	-1.55413	6.21941e-18	AT1G78060	Glycosyl hydrolase family protein	LOC_Os11g18730	glycosyl hydrolase family 3 protein, putative, expressed
	Bradi5g23546	-1.53122	0.0200549	-1.55821	9.23628e-16	0	0	0	0
	Bradi1g36260	-1.51922	4.34413e-07	-1.53978	4.46551e-18	AT4G26530	Aldolase superfamily protein	LOC_Os06g40640	fructose-bisphospate aldolase isozyme, putative, expressed
	Bradi4g30010	-1.51643	0.00331443	-1.53982	2.56703e-06	AT1G23110	0	LOC_Os08g33640	expressed protein
	Bradi1g32939	-1.50943	1.60552e-06	-1.5247	0.00137349	0	0	0	0
	Bradi2g06530	-1.50482	0.00420919	-1.52894	8.30211e-05	AT4G18700	CBL-interacting protein kinase 12	LOC_Os01g10870	CAMK_KIN1/SNF1/Nim1_like.7 - CAMK includes calcium/calmodulin depedent protein kinases, expressed
	Bradi5g08480	-1.49585	1.93035e-06	-1.51586	6.2232e-17	0	0	LOC_Os04g32800	basic proline-rich protein, putative, expressed
	Bradi2g40790	-1.49233	4.00528e-09	-1.51254	6.35576e-08	AT1G10360	glutathione S-transferase TAU 18	LOC_Os10g38340	glutathione S-transferase GSTU6, putative, expressed
	Bradi2g58860	-1.48117	0.000376571	-1.49989	7.36254e-12	AT1G04920	sucrose phosphate synthase 3F	LOC_Os01g69030	sucrose-phosphate synthase, putative, expressed
	Bradi1g77940	-1.47369	2.18604e-06	-1.48948	0.00158575	AT2G26570	Plant protein of unknown function (DUF827)	LOC_Os03g01930	retrotransposon protein, putative, unclassified, expressed
	Bradi4g04105	-1.46948	0.00238802	-1.48142	0.00460496	0	0	0	0
	Bradi1g47232	-1.46836	0.0347707	-1.47514	0.0301727	AT5G48930	hydroxycinnamoyl-CoA shikimate/quinate hydroxycinnamoyl transferase	LOC_Os06g08580	transferase family protein, putative, expressed
	Bradi1g46831	-1.46207	0.0360798	-1.46812	0.0435918	0	0	LOC_Os01g67740	chromosome segregation protein, putative, expressed
	Bradi2g37587	-1.44904	8.26529e-06	-1.47035	0.000341837	0	0	0	0
	Bradi3g48790	-1.44382	0.030115	-1.46641	1.39374e-12	AT3G47570	Leucine-rich repeat protein kinase family protein	LOC_Os02g40240	receptor kinase, putative, expressed
	Bradi1g61010	-1.43784	0.00164863	-1.45803	0.000346792	AT2G28630	3-ketoacyl-CoA synthase 12	LOC_Os03g26530	3-ketoacyl-CoA synthase, putative, expressed
	Bradi5g00750	-1.43295	1.20348e-06	-1.44881	0.000700956	AT3G62160	HXXXD-type acyl-transferase family protein	LOC_Os04g09590	transferase family protein, putative, expressed
	Bradi3g35137	-1.42973	1.07809e-09	-1.45001	0.000346949	AT1G28440	HAESA-like 1	LOC_Os08g28870	receptor-like protein kinase 5 precursor, putative, expressed
	Bradi5g02920	-1.42345	0.00365393	-1.44622	0.000332733	AT2G39130	Transmembrane amino acid transporter family protein	LOC_Os02g01100	transmembrane amino acid transporter protein, putative, expressed
	Bradi3g32100	-1.42032	3.08704e-13	-1.44204	1.00995e-15	AT2G46820	photosystem I P subunit	LOC_Os10g39150	expressed protein
	Bradi1g57760	-1.41713	0.0151005	-1.43676	0.000224221	AT2G37710	receptor lectin kinase	LOC_Os07g18240	lectin-like receptor kinase, putative, expressed
	Bradi3g53290	-1.41616	4.18358e-07	-1.44012	2.50326e-15	AT2G42910	Phosphoribosyltransferase family protein	LOC_Os02g48390	phosphoribosyl transferase, putative, expressed
	Bradi2g55050	-1.41257	2.95313e-13	-1.43462	6.98121e-15	AT3G09220	laccase 7	LOC_Os01g63190	laccase precursor protein, putative, expressed
	Bradi2g44540	-1.40749	0.00318788	-1.42433	0.00115727	AT4G24660	homeobox protein 22	LOC_Os05g50310	ZF-HD protein dimerisation region containing protein, expressed
	Bradi4g12970	-1.4047	0.0292355	-1.42699	0.00110407	0	0	0	0
	Bradi4g07380	-1.38714	4.20306e-11	-1.41	7.07117e-12	AT1G29930	chlorophyll A/B binding protein 1	LOC_Os01g41710	chlorophyll A-B binding protein, putative, expressed
	Bradi4g38230	-1.38231	0.0316496	-1.40832	0.00254306	AT1G57820	Zinc finger (C3HC4-type RING finger) family protein	LOC_Os05g01230	zinc finger, C3HC4 type domain containing protein, expressed
	Bradi4g31660	-1.38082	0.00635139	-1.40451	5.05245e-08	AT2G31945	0	LOC_Os09g27410	expressed protein
	Bradi5g26230	-1.3783	5.28974e-06	-1.40406	5.16952e-14	AT5G54190	protochlorophyllide oxidoreductase A	LOC_Os04g58200	protochlorophyllide reductase A, chloroplast precursor, putative, expressed
	Bradi4g21170	-1.37303	7.11112e-21	-1.39519	1.64787e-11	AT4G10340	light harvesting complex of photosystem II 5	LOC_Os11g13890	chlorophyll A-B binding protein, putative, expressed
	Bradi1g26350	-1.36988	2.15271e-10	-1.39068	1.81834e-14	AT4G04640	ATPase, F1 complex, gamma subunit protein	LOC_Os07g32880	ATP synthase gamma chain, putative, expressed
	Bradi5g21970	-1.36483	0.0256941	-1.38297	0.0323534	AT1G57560	myb domain protein 50	LOC_Os07g44090	myb-related protein Hv33, putative, expressed
	Bradi2g56030	-1.36437	8.54599e-07	-1.38602	1.05193e-14	AT1G43670	Inositol monophosphatase family protein	LOC_Os01g64660	fructose-1,6-bisphosphatase, putative, expressed
	Bradi1g66172	-1.35609	0.00435337	-1.38035	0.000832672	AT1G13570	F-box/RNI-like superfamily protein	LOC_Os07g18510	OsFBLD5 - F-box, LRR and FBD domain containing protein, expressed
	Bradi5g21531	-1.35541	1.16562e-06	-1.37611	1.35955e-13	0	0	0	0
	Bradi4g37210	-1.34745	1.89478e-19	-1.37143	2.52217e-10	AT2G34420	photosystem II light harvesting complex gene B1B2	LOC_Os01g41710	chlorophyll A-B binding protein, putative, expressed
	Bradi5g23166	-1.34727	0.000361785	-1.3671	2.64781e-14	AT4G10270	Wound-responsive family protein	LOC_Os04g54240	wound induced protein, putative, expressed
	Bradi3g07190	-1.34528	2.30219e-12	-1.36681	8.83284e-13	AT1G61520	photosystem I light harvesting complex gene 3	LOC_Os02g10390	chlorophyll A-B binding protein, putative, expressed
	Bradi5g05125	-1.34241	0.0198434	-1.36	0.0377291	AT1G22360	UDP-glucosyl transferase 85A2	LOC_Os04g25980	cytokinin-O-glucosyltransferase 2, putative, expressed
	Bradi3g52505	-1.34232	0.00012832	-1.36167	2.77427e-05	AT3G22370	alternative oxidase 1A	LOC_Os04g51150	transposon protein, putative, unclassified, expressed
	Bradi4g05540	-1.33227	0.00864241	-1.35669	2.64239e-06	AT5G51060	NADPH/respiratory burst oxidase protein D	LOC_Os12g35610	respiratory burst oxidase, putative, expressed
	Bradi5g10706	-1.33207	0.0175599	-1.34584	0.0206907	0	0	0	0
	Bradi1g16580	-1.32688	1.85474e-08	-1.34996	1.70692e-13	AT5G05580	fatty acid desaturase 8	LOC_Os07g49310	omega-3 fatty acid desaturase, chloroplast precursor, putative, expressed
	Bradi1g06435	-1.32261	1.7573e-05	-1.34189	0.000153606	0	0	0	0
	Bradi2g19297	-1.32094	0.0160303	-1.33948	0.000241494	AT4G29990	Leucine-rich repeat transmembrane protein kinase protein	LOC_Os05g44930	receptor-like protein kinase, putative, expressed
	Bradi1g60397	-1.31952	7.50333e-06	-1.33945	2.19953e-11	AT3G14350	STRUBBELIG-receptor family 7	LOC_Os07g42626	STRUBBELIG-RECEPTOR FAMILY 6 precursor, putative, expressed
	Bradi1g06904	-1.31805	0.0423745	-1.34178	0.00117049	0	0	0	0
	Bradi4g30740	-1.31548	3.306e-08	-1.3354	2.46555e-06	AT4G30420	nodulin MtN21 /EamA-like transporter family protein	LOC_Os09g25810	nodulin, putative, expressed
	Bradi1g15290	-1.31349	3.52268e-14	-1.33476	2.11462e-10	AT3G27690	photosystem II light harvesting complex gene 2.3	LOC_Os03g39610	chlorophyll A-B binding protein, putative, expressed
	Bradi2g10060	-1.31205	0.0036195	-1.33665	1.52262e-08	AT3G45940	Glycosyl hydrolases family 31 protein	LOC_Os01g16310	glycosyl hydrolase, family 31, putative, expressed
	Bradi4g18065	-1.30735	6.78706e-06	-1.32987	0.000280464	AT4G35160	O-methyltransferase family protein	LOC_Os08g19420	O-methyltransferase, putative, expressed
	Bradi1g27130	-1.30666	0.00020962	-1.32021	0.00483512	AT2G35660	FAD/NAD(P)-binding oxidoreductase family protein	LOC_Os07g30960	monooxygenase, putative, expressed
	Bradi1g77330	-1.3053	2.17195e-06	-1.32461	9.94368e-06	AT4G23010	UDP-galactose transporter 2	LOC_Os03g02670	transporter family protein, putative, expressed
	Bradi1g37120	-1.30032	0.000112632	-1.31672	0.00795119	AT5G14860	UDP-Glycosyltransferase superfamily protein	LOC_Os06g39070	UDP-glucoronosyl and UDP-glucosyl transferase, putative, expressed
	Bradi3g57990	-1.29526	1.81236e-09	-1.31931	5.83242e-10	AT2G15620	nitrite reductase 1	LOC_Os01g25484	ferredoxin--nitrite reductase, putative, expressed
	Bradi1g42033	-1.29427	0.001051	-1.31672	0.00797336	0	0	0	0
	Bradi2g60441	-1.29242	0.00182769	-1.31302	3.23151e-11	AT3G57260	beta-1,3-glucanase 2	LOC_Os01g71670	glycosyl hydrolases family 17, putative, expressed
	Bradi1g32420	-1.29216	1.21741e-06	-1.31884	1.10101e-12	AT1G30690	Sec14p-like phosphatidylinositol transfer family protein	LOC_Os06g45990	patellin-5, putative, expressed
	Bradi5g22290	-1.28822	1.99585e-19	-1.31	7.05341e-13	AT1G11860	Glycine cleavage T-protein family	LOC_Os04g53230	aminomethyltransferase, putative, expressed
	Bradi2g43410	-1.28629	0.00484256	-1.3067	0.000304583	AT3G49340	Cysteine proteinases superfamily protein	LOC_Os01g42780	cysteine proteinase EP-B 2 precursor, putative, expressed
	Bradi1g06420	-1.28629	3.50121e-07	-1.31081	4.80071e-06	AT3G58070	C2H2 and C2HC zinc fingers superfamily protein	LOC_Os03g57240	ZOS3-19 - C2H2 zinc finger protein, expressed
	Bradi5g19410	-1.28587	2.25482e-05	-1.30812	0.000152959	AT5G06750	Protein phosphatase 2C family protein	LOC_Os04g49490	protein phosphatase 2C, putative, expressed
	Bradi3g06750	-1.28526	3.32647e-09	-1.30932	2.87094e-08	AT3G52960	Thioredoxin superfamily protein	LOC_Os02g09940	peroxiredoxin, putative, expressed
	Bradi4g02220	-1.28447	0.00370997	-1.30757	0.00219552	AT5G10530	Concanavalin A-like lectin protein kinase family protein	LOC_Os12g41530	cysteine-rich receptor-like protein kinase 8 precursor, putative, expressed
	Bradi4g21098	-1.2789	0.0311199	-1.30183	0.0106261	0	0	0	0
	Bradi3g38777	-1.27879	8.13415e-08	-1.30039	1.48972e-12	AT4G39970	Haloacid dehalogenase-like hydrolase (HAD) superfamily protein	LOC_Os08g37940	HAD-superfamily hydrolase subfamily IA, variant 3, putative, expressed
	Bradi2g19520	-1.27712	0.000154118	-1.29625	0.00215387	AT1G27480	alpha/beta-Hydrolases superfamily protein	LOC_Os10g08026	lecithin:cholesterol acyltransferase, putative, expressed
	Bradi5g20760	-1.27387	2.42967e-07	-1.29396	1.87645e-08	AT5G10650	RING/U-box superfamily protein	LOC_Os04g51400	zinc finger, C3HC4 type domain containing protein, expressed
	Bradi4g19105	-1.27249	0.00930047	-1.28951	0.00413613	0	0	0	0
	Bradi3g36760	-1.27017	5.96585e-11	-1.29194	3.5594e-11	AT3G47470	light-harvesting chlorophyll-protein complex I subunit A4	LOC_Os08g33820	chlorophyll A-B binding protein, putative, expressed
	Bradi3g37680	-1.26025	5.20697e-22	-1.28312	2.13452e-12	AT1G72610	germin-like protein 1	LOC_Os08g35760	Cupin domain containing protein, expressed
	Bradi5g18870	-1.25974	1.14227e-05	-1.2815	0.000837759	AT4G25433	peptidoglycan-binding LysM domain-containing protein	LOC_Os04g48380	lysM domain containing protein, putative, expressed
	Bradi1g33480	-1.25652	0.0372517	-1.27625	0.0205795	AT1G72300	Leucine-rich receptor-like protein kinase family protein	LOC_Os06g47740	phytosulfokine receptor precursor, putative, expressed
	Bradi1g73990	-1.24599	0.0289003	-1.26243	0.0338627	AT1G04760	vesicle-associated membrane protein 726	LOC_Os03g06960	vesicle-associated membrane protein, putative, expressed
	Bradi4g40960	-1.24191	7.09184e-05	-1.26066	0.000135626	AT4G33470	histone deacetylase 14	LOC_Os12g08220	histone deacetylase, putative, expressed
	Bradi1g57228	-1.24115	6.58784e-07	-1.26053	0.000941206	0	0	0	0
	Bradi2g24220	-1.2409	5.6762e-18	-1.26342	1.09979e-06	AT2G05920	Subtilase family protein	LOC_Os05g36010	OsSub47 - Putative Subtilisin homologue, expressed
	Bradi3g52760	-1.23978	2.22012e-07	-1.25914	3.78349e-05	AT4G36530	alpha/beta-Hydrolases superfamily protein	LOC_Os02g47620	hydrolase, alpha/beta fold family domain containing protein, expressed
	Bradi4g44797	-1.23341	2.28478e-05	-1.25931	2.61513e-06	AT3G56100	meristematic receptor-like kinase	LOC_Os11g01620	inactive receptor kinase At2g26730 precursor, putative, expressed
	Bradi1g07120	-1.23341	0.000124948	-1.25614	5.40999e-07	AT5G42760	Leucine carboxyl methyltransferase	LOC_Os03g56370	methyltransferase, putative, expressed
	Bradi4g40160	-1.23148	0.0038491	-1.24917	8.4075e-05	AT1G79620	Leucine-rich repeat protein kinase family protein	LOC_Os12g10740	leucine-rich repeat family protein, putative, expressed
	Bradi1g65110	-1.22966	0.000241626	-1.25681	1.41601e-08	AT3G51740	inflorescence meristem receptor-like kinase 2	LOC_Os03g18630	receptor-like kinase RHG1, putative, expressed
	Bradi2g20961	-1.22764	2.81088e-06	-1.2495	9.14958e-11	ATCG00420	NADH dehydrogenase subunit J	LOC_Os01g58024	NADPH-dependent oxidoreductase, putative, expressed
	Bradi4g13697	-1.22662	0.00885621	-1.24046	0.0118306	AT2G03220	fucosyltransferase 1	LOC_Os06g10980	xyloglucan fucosyltransferase, putative, expressed
	Bradi5g13272	-1.22642	0.00622778	-1.24528	0.020892	0	0	0	0
	Bradi2g09261	-1.22291	0.0107525	-1.24116	0.0287336	AT4G27830	beta glucosidase 10	LOC_Os01g70520	Os1bglu5 - beta-glucosidase homologue, similar to G. max isohydroxyurate hydrolase, expressed
	Bradi3g53080	-1.22239	4.14345e-07	-1.24212	9.11247e-05	AT3G18050	0	LOC_Os02g48094	expressed protein
	Bradi1g56930	-1.21818	1.20677e-07	-1.23896	2.63054e-05	AT5G16010	3-oxo-5-alpha-steroid 4-dehydrogenase family protein	LOC_Os07g06800	3-oxo-5-alpha-steroid 4-dehydrogenase, putative, expressed
	Bradi2g11550	-1.21472	3.09887e-05	-1.23559	1.64629e-07	AT3G62410	CP12 domain-containing protein 2	LOC_Os01g19740	calvin cycle protein CP12, putative, expressed
	Bradi1g77867	-1.21349	4.73701e-07	-1.23431	1.79398e-05	AT2G32500	Stress responsive alpha-beta barrel domain protein	LOC_Os03g02020	stress responsive A/B Barrel domain containing protein, expressed
	Bradi1g08665	-1.21291	0.000625668	-1.23143	0.00201649	0	0	0	0
	Bradi2g41270	-1.20964	0.00276196	-1.22957	1.15492e-11	AT4G32940	gamma vacuolar processing enzyme	LOC_Os01g37910	vacuolar-processing enzyme precursor, putative, expressed
	Bradi4g11420	-1.20767	0.00381901	-1.22872	5.76487e-05	AT4G15630	Uncharacterised protein family (UPF0497)	LOC_Os11g42960	integral membrane protein TIGR01569 containing protein, expressed
	Bradi3g12627	-1.20736	6.43063e-08	-1.22937	6.20862e-10	AT2G36910	ATP binding cassette subfamily B1	LOC_Os08g45030	multidrug resistance protein, putative, expressed
	Bradi1g39167	-1.20443	2.44029e-11	-1.22744	7.81589e-12	AT2G42600	phosphoenolpyruvate carboxylase 2	LOC_Os02g14770	phosphoenolpyruvate carboxylase, putative, expressed
	Bradi1g67020	-1.20427	3.53229e-14	-1.22558	8.0636e-12	AT3G54050	high cyclic electron flow 1	LOC_Os03g16050	fructose-1,6-bisphosphatase, putative, expressed
	Bradi2g46120	-1.20116	3.40241e-14	-1.22257	1.39833e-11	AT5G03170	FASCICLIN-like arabinogalactan-protein 11	LOC_Os01g47780	fasciclin domain containing protein, expressed
	Bradi2g23331	-1.20063	0.00131136	-1.22214	0.0132694	0	0	0	0
	Bradi1g40464	-1.19911	7.61244e-06	-1.22148	4.19582e-05	AT5G52860	ABC-2 type transporter family protein	LOC_Os06g30730	ABC-2 type transporter domain containing protein, expressed
	Bradi2g60460	-1.19745	0.0127201	-1.21815	0.0311379	0	0	0	0
[truncated: 4,006 more rows]

## Sheet: Supplemental Table S5
Supplemental Table S5. List of common DEGs between all three accessions, organized based on organ type (shoot and root). Up-regulated DEGs are highlighted in red, down-regulated DEGs are in green.												Photosynthesis	GO:0015979	Photosynthesis/light reaction	GO:0019684	Generation of precursor metabolites and energy	GO:006091
[truncated: 54 more rows]

[truncated: 11 more sheets: Supplemental Table S6, Supplemental Table S7, Supplemental Table S8, Supplemental Table S9, Supplemental Table S10, Supplemental Table S11, Supplemental Table S12, Supplemental Table S13, Supplemental Table S14, Supplemental Table S15, Supplemental Table S16]
